# Supplementary material for: pH effect on strain-specific transcriptomes of the take-all fungus
Source: PLoS One. 2020 Jul 30;15(7):e0236429. doi: 10.1371/journal.pone.0236429 (PMC7392285; doi:10.1371/journal.pone.0236429)
Supplement: S3 Table — (XLSX) [file pone.0236429.s004.xlsx]

## Sheet: PG38>PG6
S3 Table. Description of the G. tritici genes differentially expressed between the strains.
A. Description of the G. tritici genes overexpressed in PG38 compared to PG6.
G. tritici Gene	G. tritici gene expression level	G. tritici gene expression level	Fold change	P-value	G. tritici gene expression level	G. tritici gene expression level	Fold change	P-value	Length	Description
	in PG6A	in PG38A			in PG6N	in PG38N
GGTG_00052	9.65742	29.1459	3.11199	0.00490267	14.9172	39.1528	2.55406	0.0135623	208	hypothetical protein
GGTG_00107	18.4974	38.0364	2.03178	0.0145437	17.9521	55.1165	3.15722	1.65377e-05	567	hypothetical protein
GGTG_00116	244.403	392.97	1.60491	0.000609367	255.594	419.672	1.6435	0.000274628	551	hypothetical protein
GGTG_00148	569.559	757.771	1.32653	0.000258181	657.637	856.409	1.30091	0.000611196	1071	HIR1
GGTG_00171	894.208	3677.19	4.11247	1.48074e-05	1418.98	5826.69	4.10578	1.52509e-05	350	hypothetical protein
GGTG_00220	18.8193	45.7616	2.41437	0.000435694	18.1462	42.4066	2.38	0.000601429	485	hypothetical protein
GGTG_00224	25.9163	51.2351	1.98557	0.0469921	19.3563	41.1186	2.12612	0.0340247	275	hypothetical protein
GGTG_00232	417.332	594.593	1.42339	0.0240733	480.157	800.563	1.66462	0.000592284	283	cystinosin
GGTG_00300	411.97	702.225	1.70174	1.52019e-05	429.578	627.192	1.46178	0.00311355	493	hypothetical protein
GGTG_00346	172.792	248.673	1.43833	0.015716	143.151	286.187	1.98998	9.25055e-07	277	hypothetical protein
GGTG_00386	364.926	570.348	1.56463	0.00650939	358.511	584.216	1.63137	0.00272275	280	signal sequence receptor alpha chain
GGTG_00413	3.16238	22.0275	6.92492	0.000335295	6.8955	48.9297	7.00957	8.0161e-06	112	hypothetical protein
GGTG_00431	212.617	490.038	2.30159	9.48958e-05	332.605	629.525	1.89087	0.00364493	798	hypothetical protein
GGTG_00437	607.171	1421.98	2.34092	0.000253304	860.491	2141.09	2.48921	7.38127e-05	174	hypothetical protein
GGTG_00442	9.65496	48.5996	4.93947	4.79067e-08	9.43927	35.3285	3.79226	9.44092e-06	442	hypothetical protein
GGTG_00463	19.3826	62.1461	3.20688	1.33161e-07	18.0858	56.5101	3.10013	3.67452e-07	517	hypothetical protein
GGTG_00496	128.19	179.112	1.4006	0.028108	98.9364	182.443	1.83965	2.81182e-05	599	U4/U6.U5 tri-snRNP-associated protein 2
GGTG_00523	341.764	864.534	2.53217	7.28426e-06	390.336	1038.25	2.65534	2.03032e-06	469	thiol-specific monooxygenase
GGTG_00550	111.739	246.324	2.19936	5.93516e-05	137.813	229.861	1.66632	0.0133706	449	glutamate-5-semialdehyde dehydrogenase
GGTG_00590	1.38712	615.135	434.898	4.16984e-26	3.1647	389.168	121.094	4.22519e-32	442	hypothetical protein
GGTG_00631	619.573	809.834	1.30749	0.0270942	575.999	952.669	1.65841	6.43588e-06	54	hypothetical protein
GGTG_00633	108.86	394.386	3.61889	4.08819e-07	85.049	667.607	7.82431	6.55403e-17	660	hypothetical protein
GGTG_00648	122.605	182.363	1.47819	0.0245906	141.741	248.672	1.74292	0.000616438	227	hypothetical protein
GGTG_00655	466.523	732.83	1.56961	0.0242316	402.722	771.969	1.91296	0.000712198	187	MSF1 domain-containing protein
GGTG_00661	599.955	927.041	1.54531	0.0146211	670.133	994.241	1.48151	0.0308154	461	tubulin gamma chain
GGTG_00670	132.706	913.638	6.88279	0.0049393	49.8139	299.738	6.0086	0.0108072	388	hypothetical protein
GGTG_00675	13.2119	52.3032	3.99143	1.41173e-06	7.03772	79.7655	11.537	5.13346e-15	238	hypothetical protein
GGTG_00727	356.615	719.165	2.01609	0.0100731	442.387	963.167	2.17511	0.00393537	340	hypothetical protein
GGTG_00735	0	14.2691	72.4109	1.43414e-05	0.310601	34.465	97.513	2.50752e-06	108	hypothetical protein
GGTG_00756	78.7028	223.376	2.83898	0.01643	48.3338	124.591	2.55547	0.0381506	161	hypothetical protein
GGTG_00757	311.291	756.572	2.43082	0.00548003	175.578	516.772	2.93279	0.000650726	1063	hypothetical protein
GGTG_00790	783.54	1076.2	1.3739	0.00976789	706.845	957.13	1.35767	0.0144656	320	dienelactone hydrolase
GGTG_00805	33.2633	201.36	6.00612	5.88083e-05	40.8355	165.083	4.05781	0.00225485	350	twin-arginine translocation pathway signal
GGTG_00823	201.721	340.397	1.68212	0.00542245	244.466	426.793	1.74193	0.00257362	402	hypothetical protein
GGTG_00886	2210.42	6144.88	2.78004	0.0418843	2326.88	10318.4	4.43449	0.00195516	373	D-arabinitol 2-dehydrogenase
GGTG_00915	4.0847	16.9628	4.0779	0.0201511	2.4872	11.446	4.62471	0.0221649	183	hypothetical protein
GGTG_00999	1073.97	1711.06	1.59226	0.000109954	1106.99	1521.85	1.37336	0.0126292	784	hypothetical protein
GGTG_01028	1.95037	12.9108	7.06242	0.00848017	3.24889	18.267	5.43778	0.00828787	280	hypothetical protein
GGTG_01042	601.412	761.088	1.26667	0.0404117	691.564	893.602	1.29099	0.0252131	363	COP9 signalosome complex subunit 5
GGTG_01121	260.189	725.825	2.78903	0.000228392	351.894	780.018	2.2145	0.0057322	267	mitochondrial protein required for iron metabolism
GGTG_01124	238.126	1866.59	7.84262	6.88834e-06	320.756	1114.99	3.47559	0.0109582	338	hypothetical protein
GGTG_01198	120.847	335.386	2.78243	1.75736e-06	154.611	431.29	2.77808	1.32709e-06	302	rhamnolipids biosynthesis 3-oxoacyl-[acyl-carrier-protein] reductase
GGTG_01226	386.223	567.835	1.47182	0.00203348	465.522	659.945	1.41706	0.00568369	422	COP9 signalosome complex subunit 4
GGTG_01296	346.055	504.953	1.45664	9.38726e-05	349.056	599.417	1.71113	5.1188e-09	267	hypothetical protein
GGTG_01408	288.204	946.738	3.28857	3.42416e-05	193.304	747.403	3.8719	2.07218e-06	337	hypothetical protein
GGTG_01409	1074.61	2235.83	2.08095	4.31256e-05	937.69	2141.61	2.28432	3.19569e-06	417	hypothetical protein
GGTG_01421	300.866	456.359	1.51371	7.6674e-06	323.096	540.904	1.67458	6.96072e-09	223	ER membrane protein SH3
GGTG_01426	2.6427	16.6421	5.9816	0.00169001	6.32674	35.8624	5.49549	0.000143948	462	hypothetical protein
GGTG_01444	1509.25	2161.29	1.4317	0.0295214	1757.31	2473.01	1.40664	0.0414652	1523	hypothetical protein
GGTG_01473	700.414	1270.16	1.81188	2.23201e-06	654.745	1148.61	1.75292	9.59678e-06	615	acid phosphatase
GGTG_01477	2.6427	12.5623	4.55336	0.00959411	3.61579	16.0817	4.16456	0.00699984	1196	hypothetical protein
GGTG_01561	276.311	486.538	1.76507	0.000504349	345.535	525.151	1.51577	0.0142208	261	methylthioribulose-1-phosphate dehydratase
GGTG_01583	160.293	321.637	2.00546	0.00364938	262.447	473.94	1.7992	0.0154942	131	hypothetical protein
GGTG_01670	99.1643	195.034	1.9689	0.00018572	92.4609	143.329	1.55083	0.0251248	443	3-oxoacyl-[acyl-carrier-protein] synthase 2
GGTG_01753	243.172	376.508	1.54975	0.006121	195.959	384.226	1.96294	1.05999e-05	322	CaaX protease
GGTG_01863	331.412	678.381	2.04711	0.000108074	385.54	637.41	1.65638	0.00924465	533	hypothetical protein
GGTG_01868	138.911	205.717	1.48229	0.0108334	105.09	177.846	1.6867	0.000675741	371	hypothetical protein
GGTG_01983	33.2062	64.3182	1.9367	0.000620549	28.1477	51.3248	1.84745	0.00268375	279	hypothetical protein
GGTG_01999	102.64	479.355	4.67141	6.48545e-06	145.161	596.81	4.09761	3.92432e-05	695	hypothetical protein
GGTG_02006	4.64795	36.6174	7.91645	1.13384e-06	10.8231	64.826	5.83064	3.03383e-07	330	hypothetical protein
GGTG_02047	707.68	1645.46	2.32536	0.015222	674.681	2320.03	3.44151	0.000201896	282	hypothetical protein
GGTG_02087	10.2215	113.147	11.1772	0.000600504	2.03344	121.794	56.9349	1.59649e-07	1193	hypothetical protein
GGTG_02094	27.4971	65.4133	2.36688	0.00045047	39.5624	68.2015	1.70584	0.0317453	418	hypothetical protein
GGTG_02124	223.913	411.69	1.84263	3.157e-05	171.05	456.433	2.6701	4.86977e-12	1442	hypothetical protein
GGTG_02128	163.515	264.589	1.61519	0.0388156	119.231	324.008	2.70394	3.29134e-06	528	MFS transporter
GGTG_02135	3298.32	6616.48	2.00584	1.98771e-14	3635.84	5939.97	1.63386	1.42596e-07	568	cytosolic non-specific dipeptidase
GGTG_02155	648.044	1787.06	2.75748	2.66358e-08	595.866	2065.08	3.46672	4.36367e-12	233	hypothetical protein
GGTG_02189	82.1137	554.771	6.75887	1.4039e-06	106.036	490.581	4.61569	0.00015849	661	hypothetical protein
GGTG_02190	3.53922	24.7498	6.94398	5.93784e-06	6.38691	23.7455	3.73876	0.000247484	360	hypothetical protein
GGTG_02207	268.265	1480.56	5.52008	5.23661e-06	440.184	1512.85	3.43356	0.00155435	763	hypothetical protein
GGTG_02208	194.712	524.366	2.69268	0.00151404	166.542	446.408	2.67274	0.00178726	1104	hypothetical protein
GGTG_02240	1.14182	12.2156	11.2719	0.00131834	0.706854	15.5724	23.8555	0.000281398	122	hypothetical protein
GGTG_02246	809.578	2501.83	3.09104	0.00605134	645.214	1619.42	2.51138	0.0308829	348	hypothetical protein
GGTG_02254	81.8983	222.037	2.71792	0.00165302	60.0391	291.58	4.88108	1.83756e-07	204	hypothetical protein
GGTG_02259	2.90578	16.1519	5.64987	0.000451733	4.38015	18.2137	4.03711	0.000930804	215	hypothetical protein
GGTG_02271	14.8992	27.3254	1.82377	0.0480035	9.40965	21.207	2.22982	0.0149018	277	hypothetical protein
GGTG_02291	319.724	920.259	2.88049	0.00389197	250.989	921.217	3.6784	0.000280158	468	membrane transporter
GGTG_02327	370.879	701.165	1.8882	9.7588e-05	447.26	709.171	1.58703	0.00651918	481	chitobiosyldiphosphodolichol beta-mannosyltransferase
GGTG_02372	12.8811	76.1373	5.98918	0.00329589	5.42695	36.547	6.78336	0.00328871	404	hypothetical protein
GGTG_02374	437.931	15087.3	34.4551	0.00194335	490.06	7004.87	14.2921	0.0262732	347	glucose and ribitol dehydrogenase
GGTG_02392	73.5981	132.164	1.79217	0.0230966	59.5045	101.413	1.72415	0.0412363	760	hypothetical protein
GGTG_02406	1.76396	29.9897	16.9422	2.52889e-05	0.847345	12.4702	13.5816	0.00169745	162	hypothetical protein
GGTG_02424	22.9445	79.7104	3.57518	2.67317e-05	34.8488	123.74	3.55082	9.17581e-06	155	hypothetical protein
GGTG_02426	3.42947	63.1915	17.9481	6.58044e-13	6.7805	65.4215	9.38835	1.24828e-12	116	hypothetical protein
GGTG_02427	3.0962	68.9808	21.9493	9.17452e-08	7.54458	124.841	16.1471	2.07357e-08	181	hypothetical protein
GGTG_02472	3.23904	119.208	37.2135	1.34733e-18	2.45785	79.232	30.9977	2.98644e-15	329	hypothetical protein
GGTG_02485	202.332	883.391	4.36698	5.37877e-06	277.366	776.162	2.79322	0.00240738	176	hypothetical protein
GGTG_02533	3.45125	23.4476	6.66463	2.5213e-05	4.35346	22.0823	5.19909	9.25872e-05	73	hypothetical protein
GGTG_02539	568.301	1041.81	1.83286	8.30537e-05	512.22	774.668	1.50889	0.0118921	192	hypothetical protein
GGTG_02546	148.922	203.137	1.36497	0.0193894	161.71	227.226	1.40765	0.00828787	188	hypothetical protein
GGTG_02704	6.45146	64.4627	10.5646	1.27722e-13	8.25051	84.2389	10.0125	1.01884e-16	210	MAS3 protein
GGTG_02713	3274.59	6168.06	1.88399	8.21181e-08	3967.11	5462.4	1.37673	0.0130521	346	voltage-gated potassium channel subunit beta-2
GGTG_02732	154.826	340.78	2.20671	5.65614e-05	164.675	370.663	2.24059	3.61014e-05	474	CMGC/SRPK protein kinase
GGTG_02754	25.299	49.4403	1.9707	0.0215665	20.4019	48.7488	2.3758	0.00315573	137	hypothetical protein
GGTG_02791	107.797	205.106	1.90537	1.11695e-05	114.045	160.828	1.39909	0.0369794	411	queuine tRNA-ribosyltransferase
GGTG_02834	639.262	780.926	1.21929	0.0120535	683.387	822.714	1.20184	0.0212057	554	hypothetical protein
GGTG_02873	21.5855	41.1042	1.92457	0.0338079	15.7403	32.8333	2.02135	0.0304501	199	hypothetical protein
GGTG_02903	19.3632	113.004	5.88448	2.80815e-05	34.2991	201.914	5.83785	1.45529e-05	157	hypothetical protein
GGTG_02995	263.081	497.365	1.89257	0.00929502	235.687	498.054	2.10591	0.00208	349	acetyl esterase
GGTG_03012	663.566	1019.99	1.53771	0.0366026	646.871	1326.79	2.05146	0.000198895	1717	hypothetical protein
GGTG_03141	393.123	637.274	1.61937	2.19879e-05	474.554	773.036	1.63107	1.23518e-05	415	zinc transporter YKE4
GGTG_03185	262.884	393.264	1.4973	0.00555811	297.131	486.486	1.64342	0.000404624	1346	hypothetical protein
GGTG_03187	43.6196	246.429	5.61669	3.75208e-07	47.8653	122.928	2.58936	0.00948899	663	hypothetical protein
GGTG_03222	269.969	1112.13	4.12434	0.000480899	269.219	749.974	2.78482	0.0163463	362	hypothetical protein
GGTG_03238	8.34049	78.5895	9.56905	2.17386e-11	7.59703	58.2991	7.18298	5.51614e-09	323	hypothetical protein
GGTG_03243	88.913	157.814	1.77524	0.00179336	94.0166	139.534	1.48648	0.0411428	577	hypothetical protein
GGTG_03295	93.5496	193.98	2.07472	0.00215529	75.3602	154.177	2.03071	0.00361506	471	endoglucanase family 5 glycoside hydrolase
GGTG_03347	51.4413	87.1523	1.72082	0.00716516	41.062	73.0074	1.77842	0.00574627	323	hypothetical protein
GGTG_03379	176.272	885.458	5.02236	0.00733266	75.256	920.267	12.2348	1.32524e-05	153	hypothetical protein
GGTG_03388	833.387	1221.9	1.46457	0.000532449	1056.76	1415.11	1.3387	0.010392	653	transmembrane 9 superfamily protein member 2
GGTG_03428	160.659	268.178	1.67731	0.0120535	195.812	307.195	1.56316	0.0331131	595	hypothetical protein
GGTG_03505	1.63242	595.865	357.439	5.87911e-06	0.90365	86.9814	93.3638	0.00135131	556	hypothetical protein
GGTG_03511	111.204	164.123	1.4631	0.0045852	90.7482	146.123	1.61335	0.000394119	409	hypothetical protein
GGTG_03568	16.4437	33.2579	2.02421	0.0150608	18.9654	45.6953	2.40102	0.00100446	319	SAM-dependent methyltransferase
GGTG_03617	11.4342	37.1092	3.17045	0.0099374	4.57961	29.691	6.48452	0.0001347	273	hypothetical protein
GGTG_03634	404.117	1303.84	3.22476	1.13923e-06	567.201	1260.29	2.22037	0.0015229	509	MFS transporter
GGTG_03645	24.2225	96.9091	3.97389	0.00790128	17.0343	100.007	5.76172	0.000625349	204	hypothetical protein
GGTG_03660	53.9822	177.903	3.27986	0.000307406	65.6827	153.31	2.3577	0.0123565	233	hypothetical protein
GGTG_03703	163.907	251.89	1.53897	0.0280304	214.43	342.848	1.59388	0.0151531	346	hypothetical protein
GGTG_03759	3.3528	57.8087	16.9654	0.00235824	5.76277	101.909	17.3638	0.00136077	197	hypothetical protein
GGTG_03771	85.7982	345.245	4.03279	2.15187e-07	107.447	355.704	3.30363	1.02551e-05	620	inactive carboxylesterase 4
GGTG_03807	252.293	884.594	3.50898	0.00145966	182.424	637.348	3.48752	0.00167412	971	hypothetical protein
GGTG_03809	13.3475	30.7984	2.29256	0.00428712	13.4232	26.3042	1.97404	0.0232429	644	hypothetical protein
GGTG_03811	76.8437	181.69	2.37521	9.49806e-06	65.5572	128.406	1.93684	0.0013615	319	hypothetical protein
GGTG_03818	1484.39	25552.7	17.2142	0.014648	539.638	8169.08	15.1376	0.0218012	743	catalase-1
GGTG_03829	120.11	201.809	1.67953	0.00123139	113.055	174.504	1.52166	0.0121371	724	transcription initiation factor IIB
GGTG_03833	2400.95	4068	1.69458	0.0261789	3614.73	6467.3	1.78904	0.0136124	160	hypothetical protein
GGTG_03897	131.06	332.487	2.52781	9.55519e-05	147.583	272.716	1.84758	0.0146949	353	hypothetical protein
GGTG_03963	401.293	607.416	1.51401	2.48336e-05	401.141	607.351	1.514	2.40551e-05	520	actl6a protein
GGTG_04098	706.997	984.496	1.39185	0.0307887	732.748	1149.5	1.5654	0.00237595	285	hypothetical protein
GGTG_04112	350.392	588.152	1.67849	0.00947613	312.641	627.439	2.00381	0.000316961	512	Ca2+/H+ antiporter
GGTG_04128	177.53	270.935	1.52082	0.00342543	150.529	247.239	1.64943	0.000442583	206	kinetochore protein SPC24
GGTG_04140	20.9714	43.8783	2.08818	0.022529	20.1459	54.5141	2.6239	0.0017554	167	hypothetical protein
GGTG_04148	8.50667	46.1375	5.18128	5.07359e-06	17.5265	79.5724	4.58337	1.55928e-06	135	hypothetical protein
GGTG_04149	7.10022	30.3341	4.27981	3.2409e-05	10.9949	48.5296	4.48524	5.85022e-07	152	hypothetical protein
GGTG_04153	140.898	243.206	1.73197	0.000228843	129.409	181.333	1.41022	0.0345149	144	hypothetical protein
GGTG_04185	37.8615	112.339	3.02086	2.05665e-05	22.1301	89.2063	4.02255	2.31442e-07	321	arabinan endo-1,5-alpha-L-arabinosidase A
GGTG_04189	489.847	985.481	2.01349	0.00892752	478.025	1504.31	3.14844	5.54491e-06	444	O-acetylhomoserine (thiol)-lyase
GGTG_04246	1194.53	1758.98	1.47237	0.000278845	1387.24	1966.18	1.41601	0.00123572	537	hypothetical protein
GGTG_04270	1.72038	37.7421	21.4778	0.00043969	0	23.0824	129.307	2.21845e-05	117	hypothetical protein
GGTG_04297	219.14	362.827	1.6543	0.000535192	241.629	386.991	1.60425	0.00116502	354	RNA polymerase II holoenzyme cyclin-like subunit
GGTG_04298	323.158	551.478	1.71084	1.49966e-06	397.358	583.169	1.4645	0.000875824	681	calcium dependent mitochondrial carrier protein
GGTG_04332	2079.69	2552.06	1.22699	0.0435901	2193.97	2911.17	1.32587	0.00383186	351	26S proteasome regulatory subunit rpn-8
GGTG_04338	39.2105	77.7781	1.95663	0.00235299	31.6162	71.2926	2.21553	0.00035076	103	hypothetical protein
GGTG_04390	5.55249	41.9145	7.28308	0.000304038	4.6614	26.0988	5.53836	0.00305123	248	hypothetical protein
GGTG_04461	45.7709	907.758	19.8011	1.89729e-14	21.7863	1047.12	47.9867	1.02715e-22	463	hypothetical protein
GGTG_04488	107.734	382.087	3.55311	0.000102861	209.657	678.998	3.24568	0.000299756	102	hypothetical protein
GGTG_04507	24.263	48.9176	2.04657	0.0316563	28.3505	65.8365	2.31786	0.00798948	189	hypothetical protein
GGTG_04524	83.7461	262.093	3.12141	4.82988e-07	111.501	280.29	2.51355	5.09629e-05	284	hypothetical protein
GGTG_04539	7.6828	22.7206	2.88126	0.0165712	7.32137	20.4703	2.88703	0.0185021	245	tryptophan dimethylallyltransferase 2
GGTG_04542	20.3541	85.791	4.17127	5.159e-06	32.811	122.106	3.70634	1.10413e-05	261	hypothetical protein
GGTG_04574	0.300177	39.8856	104.259	4.87588e-07	0	54.9341	304.222	2.87199e-10	288	hypothetical protein
GGTG_04581	1.44199	70.4476	49.5257	7.35304e-11	0.678702	72.7216	112.519	5.57924e-09	605	hypothetical protein
GGTG_04582	0.300177	108.278	281.118	1.35562e-09	0.310601	78.6807	225.925	6.62795e-09	215	hypothetical protein
GGTG_04583	0.300177	89.8166	233.369	7.36503e-09	0	69.5987	389.202	1.99808e-10	257	hypothetical protein
GGTG_04620	21.7211	136.996	6.32629	3.37183e-18	21.0886	133.398	6.46974	7.49315e-19	94	hypothetical protein
GGTG_04665	37.0133	81.7717	2.20694	0.000661291	30.6589	88.5344	2.88326	3.30156e-06	134	hypothetical protein
GGTG_04666	17.2047	669.163	39.232	2.20971e-78	12.2074	571.102	45.7295	7.60651e-75	311	hypothetical protein
GGTG_04667	24.8391	376.466	15.1935	1.68553e-57	23.4288	425.998	18.3039	7.10305e-67	281	hypothetical protein
GGTG_04668	15.3156	243.924	16.3392	2.76896e-48	19.0739	309.01	15.9878	7.03707e-60	147	hypothetical protein
GGTG_04671	8.73264	56.2072	6.39114	4.34268e-08	10.4807	34.5082	3.23851	0.000628608	194	hypothetical protein
GGTG_04684	0.90053	244.249	230.957	4.83082e-18	0	241.208	1342.43	2.14571e-16	97	hypothetical protein
GGTG_04685	0.300177	174.978	454.749	4.84719e-12	0	178.834	996.179	3.99497e-15	110	hypothetical protein
GGTG_04686	10.8023	3296.73	293.399	6.36766e-35	2.88225	3428.75	1182.63	1.55705e-38	555	hypothetical protein
GGTG_04687	1.20071	497.623	352.726	1.45273e-27	0.310601	505.593	1441.02	8.55993e-17	472	hypothetical protein
GGTG_04688	0	76.7068	387.618	2.12085e-11	0	68.1353	380.559	2.48114e-11	257	hypothetical protein
GGTG_04690	5.27009	47.5004	8.95292	3.11816e-08	5.34396	35.6951	6.80045	1.42949e-06	89	hypothetical protein
GGTG_04694	226.153	517.044	2.28048	2.86005e-12	185.832	403.781	2.17144	1.23805e-10	323	hypothetical protein
GGTG_04700	0.431714	12.621	32.7138	0.00080728	1.1861	11.2001	8.7307	0.004578	106	hypothetical protein
GGTG_04712	42.9362	115.664	2.70194	0.00222882	39.3621	107.541	2.70782	0.00233146	74	hypothetical protein
GGTG_04713	124.334	236.542	1.90926	2.45903e-05	101.022	203.966	2.01193	6.5693e-06	116	hypothetical protein
GGTG_04736	576.388	1790.75	3.10511	1.59124e-16	440.292	2035.25	4.6177	1.32609e-29	913	hypothetical protein
GGTG_04738	1.33224	713.295	503.977	1.09117e-31	1.46855	678.748	420.411	6.32772e-37	365	hypothetical protein
GGTG_04739	0	397.022	2009.62	2.0811e-18	0.621201	319.06	493.412	2.78048e-16	618	hypothetical protein
GGTG_04741	0.600354	35.2835	50.1441	2.45672e-06	0.396253	23.8684	68.0908	9.17581e-06	126	hypothetical protein
GGTG_04748	95.2634	182.391	1.91193	0.0107125	65.5815	249.422	3.77404	2.02222e-08	72	hypothetical protein
GGTG_04762	265.07	17498.2	65.9999	4.16638e-54	238.765	17866.2	74.6803	2.46355e-57	454	hypothetical protein
GGTG_04768	0	30.7705	155.15	7.1305e-08	0	40.9345	226.26	5.51614e-09	146	hypothetical protein
GGTG_04769	50.9257	203.748	4.00433	0.00948458	40.7362	154.355	3.76208	0.0150404	394	CMGC protein kinase
GGTG_04784	383.733	4294.44	11.1925	0.00472685	941.224	6609.98	7.02197	0.0280346	230	hypothetical protein
GGTG_04795	140.427	544.546	3.87173	3.39282e-08	199.325	503.267	2.53408	0.000241327	306	hypothetical protein
GGTG_04820	13.684	106.922	7.84816	0.00288206	5.98772	59.9133	9.67463	0.00153853	418	hypothetical protein
GGTG_04837	235.97	294.605	1.25117	0.0251355	260.099	323.786	1.24466	0.0268591	201	hypothetical protein
GGTG_04863	1341.57	4748.65	3.54013	0.00232597	1636.08	4825.93	2.94954	0.0112364	349	hypothetical protein
GGTG_04866	608.308	768.957	1.26359	0.0370628	639.49	954.904	1.49533	0.000110889	410	hypothetical protein
GGTG_04870	130.201	395.423	3.03508	0.000249859	233.808	468.37	1.99989	0.0309247	95	hypothetical protein
GGTG_04875	5.30317	18.0047	3.40499	0.00276957	6.07511	16.6477	2.6713	0.0147742	143	hypothetical protein
GGTG_04883	827.359	3073.84	3.7127	8.36874e-22	732.182	2999.08	4.09061	4.54116e-25	419	hypothetical protein
GGTG_04918	21.8744	83.7384	3.8465	8.25138e-08	32.8064	117.911	3.58698	4.07618e-08	434	hypothetical protein
GGTG_04920	5.61867	22.0296	3.7871	0.0285243	8.53003	41.1052	4.69044	0.00564768	166	hypothetical protein
GGTG_05011	27.7997	69.4961	2.51075	0.000413733	21.1689	78.1524	3.74144	2.7733e-07	1305	hypothetical protein
GGTG_05054	8.56957	3910.47	434.986	3.93587e-37	3.4753	3590.75	1020.16	9.39577e-39	3131	hypothetical protein
GGTG_05056	0.300177	39.046	101.494	6.35337e-07	0.396253	56.6718	162.146	3.03372e-08	295	hypothetical protein
GGTG_05077	1.50088	317.469	180.031	7.77849e-27	0	305.506	1693.77	1.42362e-17	295	hypothetical protein
GGTG_05081	1.03207	288.446	271.136	1.4001e-19	0	277.621	1542.56	3.33475e-17	714	hypothetical protein
GGTG_05084	7.52309	53.6684	7.28905	0.0127757	4.26634	27.178	6.33374	0.0291911	55	hypothetical protein
GGTG_05085	367.76	11604.8	31.5603	0.00136091	218.779	3792.6	17.3301	0.010392	574	FAD dependent oxidoreductase
GGTG_05118	274.949	632.412	2.29301	2.73361e-18	312.307	539.69	1.72667	1.81409e-08	704	hypothetical protein
GGTG_05120	7460.97	15010	2.01159	1.97414e-05	9230.19	13560.2	1.46899	0.0306743	787	hypothetical protein
GGTG_05126	574.277	716.889	1.24625	0.0398204	566.69	749.985	1.32625	0.00663709	290	26S proteasome non-ATPase regulatory subunit 8
GGTG_05133	9.73891	64.6861	6.70165	1.29656e-06	12.1203	34.5318	2.7871	0.0137002	488	hypothetical protein
GGTG_05149	0	370.421	1871.07	4.02891e-18	0.282448	366.281	1044.77	1.60915e-15	316	hypothetical protein
GGTG_05152	0.955405	247.024	232.65	2.24495e-18	0	282.358	1566.15	3.33475e-17	388	arsenical-resistance protein
GGTG_05153	0	137.728	697.09	1.26218e-13	0	119.84	663.125	1.87753e-13	190	hypothetical protein
GGTG_05185	261.323	994.16	3.80302	0.000288666	183.623	1086.25	5.90321	7.12295e-07	441	formamidase
GGTG_05186	773.111	2564.83	3.31737	4.09957e-08	900.699	1976.97	2.19429	0.000602822	392	hypothetical protein
GGTG_05297	75.9885	485.884	6.41953	3.00175e-05	44.865	483.576	10.7036	6.59638e-08	364	hypothetical protein
GGTG_05304	21.8397	43.6195	1.97177	0.012154	19.4444	53.6342	2.74306	8.58214e-05	255	chitin deacetylase
GGTG_05321	152.722	571.227	3.74103	0.000600397	152.642	810.801	5.29492	8.44912e-06	1699	hypothetical protein
GGTG_05329	17.0756	36.1828	2.17675	0.0307887	10.794	30.2695	2.78538	0.00599281	374	hypothetical protein
GGTG_05335	40.0393	78.935	1.97111	0.0232185	26.1069	52.5107	1.95206	0.0354771	174	hypothetical protein
GGTG_05336	1191.98	1565.03	1.31388	0.000166007	1344.73	1658.49	1.23257	0.00519537	850	RNA polymerase II subunit A domain phosphatase
GGTG_05386	0.600354	155.993	220.89	5.32338e-12	0	214.264	1191.99	1.31803e-15	1206	serine/threonine protein kinase
GGTG_05387	64.9816	175.035	2.69119	6.94745e-08	76.8541	178.136	2.28727	6.01831e-06	594	hypothetical protein
GGTG_05402	218.068	317.674	1.4599	0.015222	196.227	295.142	1.51286	0.00801043	410	replication factor C subunit 3
GGTG_05431	19.205	88.317	4.5525	0.000794176	50.829	171.74	3.36164	0.00630562	412	hypothetical protein
GGTG_05437	0	27.2093	137.986	3.35003e-07	0	22.3233	121.866	7.64634e-07	92	hypothetical protein
GGTG_05439	41.4652	111.035	2.68713	2.74121e-06	44.3281	104.912	2.39215	3.67003e-05	327	hypothetical protein
GGTG_05444	15.8546	31.871	1.9862	0.035571	8.19833	30.1178	3.85172	8.43508e-05	115	hypothetical protein
GGTG_05445	302.366	785.186	2.59347	3.20145e-09	358.376	888.495	2.48519	1.39443e-08	983	hypothetical protein
GGTG_05466	989.561	1333.49	1.34743	0.00239554	940.195	1324.89	1.40947	0.000394737	739	AP-1 complex subunit beta-1
GGTG_05481	67.2524	146.175	2.18502	0.00131834	47.6249	142.943	3.03415	3.47337e-06	1252	hypothetical protein
GGTG_05518	522.297	6257.14	11.9811	4.96549e-05	1216.2	4610.36	3.79058	0.0462687	128	LEA domain-containing protein
GGTG_05519	193.378	439.212	2.27277	0.000855571	300.03	691.76	2.30835	0.000591247	362	hypothetical protein
GGTG_05539	2.06413	15.2553	7.2397	0.0100469	2.48866	21.0982	8.96427	0.00247668	160	hypothetical protein
GGTG_05551	50.7312	912.973	17.9983	3.35525e-10	65.1496	889.882	13.5976	1.56628e-08	410	hypothetical protein
GGTG_05556	1.25558	53.7789	38.1987	2.2315e-10	1.38556	64.0483	49.2966	7.06693e-12	134	hypothetical protein
GGTG_05560	168.824	473.701	2.80654	0.0120535	116.561	397.564	3.41607	0.00247806	447	hypothetical protein
GGTG_05567	50.0138	99.3106	1.96639	0.000144845	46.5094	104.523	2.22025	4.88394e-06	413	hypothetical protein
GGTG_05592	1627.55	2549.72	1.56661	0.0108196	1652.46	2665.81	1.61391	0.00647691	918	hypothetical protein
GGTG_05613	11.1107	30.2483	2.76465	0.00665674	4.77787	18.1238	3.90408	0.00227925	85	hypothetical protein
GGTG_05663	684.097	2844.91	4.15975	0.00114341	548.833	3616.21	6.58444	9.17581e-06	208	hypothetical protein
GGTG_05664	30.0712	4701.26	156.481	2.06505e-12	22.5243	1759.19	77.9681	2.25445e-09	185	hypothetical protein
GGTG_05683	91.9471	154.776	1.6939	0.0155839	60.3077	161.757	2.67788	2.13552e-06	236	hypothetical protein
GGTG_05728	811.103	1193.88	1.47201	0.00217449	810.158	1080.01	1.33417	0.0293851	519	hypothetical protein
GGTG_05772	63.0271	166.648	2.61954	9.6793e-05	101.371	231.966	2.29031	0.000678752	317	carrier protein YMC1
GGTG_05817	612.517	805.137	1.31626	0.00145082	535.38	851.262	1.592	1.35372e-08	434	NEDD8-activating enzyme E1 catalytic subunit
GGTG_05820	2.75245	49.3509	17.4348	3.18882e-11	4.38161	49.1317	11.6518	8.63194e-12	539	hypothetical protein
GGTG_05823	11.6973	28.7754	2.42916	0.0487757	4.1552	17.2215	4.21011	0.00524673	510	hypothetical protein
GGTG_05857	61.3926	197.961	3.24402	0.00249077	93.1864	240.812	2.58219	0.0172032	130	hypothetical protein
GGTG_05867	231.781	1155.85	4.98205	8.54185e-06	251.112	1373.23	5.46669	2.17339e-06	530	N amino acid transport system protein
GGTG_05916	495.513	617.959	1.24731	0.00998202	476.327	632.26	1.33163	0.000575762	394	DNA-repair protein rad2
GGTG_05957	27.8312	64.2569	2.36003	0.0011577	37.6943	82.7975	2.17844	0.00211988	772	hypothetical protein
GGTG_05961	217.957	424.49	1.95576	7.23799e-06	241.442	452.016	1.87902	2.41482e-05	298	hypothetical protein
GGTG_05990	232.152	3029.95	13.0571	0.000104043	143.435	3691.25	25.7477	5.22639e-07	247	hypothetical protein
GGTG_05991	57.7241	136.328	2.35789	0.0109207	79.1332	170.582	2.17162	0.0221813	264	hypothetical protein
GGTG_05995	45.4078	1721.45	37.9122	1.62471e-06	24.3567	2489.22	102.143	6.10665e-10	947	late embryogenesis abundant protein
GGTG_06028	1224.91	4616.68	3.76945	6.69175e-05	613.57	3597.22	5.86856	4.76693e-08	298	hypothetical protein
GGTG_06033	221.678	2583.42	11.6541	0.000781555	161.33	987.534	6.11608	0.0181884	222	hypothetical protein
GGTG_06073	11.1042	25.9646	2.33211	0.030895	5.48059	19.4518	3.40051	0.00458703	187	hypothetical protein
GGTG_06210	16.0217	187.359	11.7965	2.45233e-06	44.6051	166.542	3.71065	0.0167884	501	hypothetical protein
GGTG_06215	440.086	931.372	2.11765	2.22813e-05	383.991	846.087	2.20003	8.11536e-06	436	hypothetical protein, variant
GGTG_06216	501.786	954.664	1.90449	2.43198e-08	425.902	905.617	2.12714	4.42068e-11	199	hypothetical protein
GGTG_06223	5.40162	14.2988	2.70801	0.0458803	7.17941	19.1385	2.68641	0.0317526	123	hypothetical protein
GGTG_06255	1.76396	17.8312	10.1476	0.000203285	5.48592	27.0987	5.05918	0.000390818	206	hypothetical protein
GGTG_06257	258.552	387.564	1.4947	0.00153605	229.919	412.564	1.78384	2.14226e-06	631	DNA repair protein Rad7
GGTG_06318	1251.17	3331.76	2.662	0.000536311	832.088	1853.68	2.22619	0.00619112	497	tartrate transporter
GGTG_06333	277.519	652.131	2.34941	0.00688288	455.492	960.364	2.11162	0.0205573	362	hypothetical protein
GGTG_06357	36.2015	146.528	3.99148	1.44675e-11	46.5984	203.784	4.32213	4.4149e-14	222	hypothetical protein
GGTG_06419	16.7834	299.64	17.8796	2.37603e-07	40.4178	185.041	4.57018	0.0098835	130	hypothetical protein
GGTG_06420	73.2455	1476.58	20.172	1.87173e-11	157.413	787.921	5.00412	0.000656645	497	alpha-amylase
GGTG_06425	28.6922	49.0921	1.73673	0.0182585	28.7728	61.2734	2.14984	0.000443818	157	hypothetical protein
GGTG_06440	15.6827	18767.5	1195.6	5.18257e-07	15.3437	9896.57	644.15	5.7865e-06	90	hypothetical protein
GGTG_06556	115.714	668.885	5.7863	0.00131834	75.1709	308.085	4.09966	0.0132286	171	hypothetical protein
GGTG_06611	8.61159	138.623	15.8681	5.13965e-16	7.6548	223.961	28.3064	2.58459e-23	540	CMGC/SRPK protein kinase
GGTG_06678	34.808	163.294	4.7044	1.39102e-05	66.488	154.797	2.32504	0.0250191	802	hypothetical protein
GGTG_06692	88.127	217.348	2.47868	9.95917e-10	65.7418	162.297	2.46473	5.72672e-09	191	hypothetical protein
GGTG_06697	137.427	235.648	1.71242	0.00318899	125.349	263.155	2.08501	2.88948e-05	669	alpha-N-arabinofuranosidase A
GGTG_06707	1339.41	2691.28	2.00935	0.00174743	1197.25	1930.68	1.61234	0.043687	620	hypothetical protein
GGTG_06711	74.9328	609.128	8.12543	7.21618e-23	118.105	747.269	6.28584	1.24574e-18	905	hypothetical protein, variant
GGTG_06853	474.559	646.629	1.36216	0.0198386	388.777	689.42	1.77306	3.76967e-06	280	cell division control protein 14
GGTG_06889	50.728	256.723	5.07811	6.53749e-13	41.1993	229.464	5.52605	6.06725e-14	616	hypothetical protein
GGTG_06940	0	45.3575	229.505	3.61089e-09	0	66.3896	366.214	1.06233e-10	247	hypothetical protein
GGTG_06953	202.852	266.94	1.32195	0.0487986	242.893	330.329	1.35748	0.0266409	352	hypothetical protein
GGTG_06959	50.6538	90.3721	1.79452	0.0214982	36.0859	63.4591	1.73334	0.0422196	56	hypothetical protein
GGTG_06961	1107.96	1410.74	1.27328	0.0473683	1157.07	1534.73	1.32539	0.0189415	219	transmembrane emp24 domain-containing protein 9
GGTG_07011	51.0725	124.987	2.42085	0.000171669	34.1941	79.8665	2.3069	0.00083585	303	hypothetical protein
GGTG_07033	82.2283	241.617	2.9417	0.000915701	86.7379	196.919	2.26206	0.016167	537	hypothetical protein
GGTG_07034	54.7765	191.953	3.5217	0.00126499	51.1517	210.953	4.11373	0.000243279	590	hypothetical protein
GGTG_07035	39.2018	116.913	2.99522	0.00734099	27.1222	218.224	8.18429	4.35498e-08	234	hypothetical protein
GGTG_07036	697.003	951.469	1.36666	0.000300579	597.459	901.767	1.51068	1.03191e-06	260	NADH-ubiquinone oxidoreductase 24 kDa subunit
GGTG_07069	305.166	426.638	1.39445	0.0236322	252.771	347.6	1.37104	0.0370469	658	hypothetical protein
GGTG_07106	2091.89	4335.55	2.07272	0.00484649	2082.79	4041.39	1.94028	0.0120645	96	hypothetical protein
GGTG_07121	3.72964	30.1601	7.8224	7.28274e-07	8.42448	22.1761	2.74893	0.00519537	519	thiol-specific monooxygenase
GGTG_07129	18.7491	103.072	5.49582	5.43496e-08	15.8218	87.3126	5.40105	1.08853e-07	157	hypothetical protein
GGTG_07130	8.83109	42.4363	4.77979	0.000217016	4.63445	30.3779	6.4628	5.84731e-05	422	hypothetical protein
GGTG_07132	373.341	6190.16	16.5804	1.84895e-05	94.7382	2308.88	24.3829	8.9468e-07	414	hypothetical protein
GGTG_07141	139.768	327.139	2.3519	1.43775e-06	150.171	414.12	2.74351	5.45971e-09	252	hypothetical protein
GGTG_07142	8.03785	28.8871	3.46589	0.00082582	10.1206	43.7907	4.38703	1.30612e-05	353	hypothetical protein
GGTG_07148	6.44499	207.885	32.585	4.84717e-38	6.04815	202.88	33.0384	6.19827e-40	261	hypothetical protein
GGTG_07149	5.7502	25.1521	4.24228	0.00102613	5.62641	29.4238	5.32968	9.45186e-05	221	hypothetical protein
GGTG_07160	9.80828	39.3955	3.98928	5.66653e-05	6.07777	45.7975	7.65253	2.40313e-08	177	hypothetical protein
GGTG_07161	2.83313	25.5295	8.22463	2.21521e-05	1.3574	27.5788	21.1124	1.58998e-06	77	hypothetical protein
GGTG_07169	173.84	467.701	2.68864	1.89631e-06	107.768	522.5	4.82001	9.8346e-15	538	hypothetical protein
GGTG_07193	19.5778	163.66	8.32022	0.000216602	48.1776	241.38	4.99131	0.00562528	516	hypothetical protein
GGTG_07220	1192.87	1713.01	1.43603	0.00922235	905.467	1494.15	1.64998	0.000194863	320	methionine adenosyltransferase 2 subunit beta
GGTG_07317	215.038	691.171	3.21619	0.000432026	222.227	577.814	2.59435	0.00534969	357	oxidoreductase
GGTG_07334	13229.1	27364	2.06849	0.000629023	9444.91	21144.3	2.23881	0.000128415	522	1,3-beta-glucanosyltransferase gel3
GGTG_07338	238.33	1092.23	4.5816	1.85099e-06	192.016	1353.34	7.0323	4.58669e-10	513	pisatin demethylase
GGTG_07369	27.1445	48.1943	1.7804	0.0354548	17.3525	36.6637	2.09195	0.0112046	292	hypothetical protein
GGTG_07423	91.3144	161.055	1.76534	0.0012162	76.318	121.591	1.56795	0.0163659	359	anaphase-promoting complex subunit 10
GGTG_07442	186.419	573.118	3.07693	0.0167929	80.7423	721.165	8.93619	5.85022e-07	422	hypothetical protein
GGTG_07443	87.4944	398.003	4.56333	5.79521e-12	54.0042	271.202	5.01937	9.11246e-13	1121	hypothetical protein
GGTG_07453	2.3974	26.8314	10.8534	1.7911e-05	0.96115	13.1827	13.7843	0.000631038	171	hypothetical protein
GGTG_07460	90.355	602.313	6.68673	1.07824e-11	65.4625	796.04	12.0599	2.41783e-19	923	hypothetical protein
GGTG_07582	1.08694	18.0326	17.0238	0.000197454	4.21297	18.1424	4.5853	0.00398712	603	hypothetical protein
GGTG_07612	166.462	675.91	4.06995	4.82995e-07	97.4231	686.766	7.037	1.15629e-12	199	hypothetical protein
GGTG_07617	13.6211	36.4696	2.6942	0.0366079	5.7912	19.007	3.20167	0.0279092	410	hypothetical protein
GGTG_07618	683.517	3088.28	4.5172	6.70694e-05	398.5	1554.81	3.90182	0.000405542	283	lipid binding protein
GGTG_07634	21.9486	136.306	6.14606	2.17545e-22	15.5971	160.345	10.0181	6.71081e-32	448	hypothetical protein
GGTG_07635	0	16.3817	83.1984	6.41639e-06	0	14.6662	82.9537	7.08609e-06	166	hypothetical protein
GGTG_07738	287.56	1026.45	3.57024	0.0243391	417.317	1308.76	3.13421	0.0481566	521	hypothetical protein
GGTG_07739	8.564	50.6235	5.91094	0.00495919	1.69469	29.0674	15.8453	0.000215152	174	hypothetical protein
GGTG_07753	463.503	777.081	1.67777	0.000995582	354.211	636.48	1.80016	0.000170888	293	COP9 signalosome complex subunit 7a
GGTG_07756	133.972	302.42	2.25676	0.00284027	131.627	383.848	2.93187	4.3892e-05	110	hypothetical protein
GGTG_07764	76.3965	186.898	2.44529	0.00180697	42.7164	231.995	5.35057	1.02187e-09	593	choline-sulfatase
GGTG_07765	466.911	748.523	1.6034	7.05499e-06	381.922	650.41	1.70686	3.60421e-07	264	mannose-P-dolichol utilization defect 1 protein
GGTG_07807	4925.24	11408.7	2.31624	0.00138861	4933.39	10108.2	2.04876	0.00786951	778	hypothetical protein
GGTG_07826	0.600354	13.8665	20.1516	0.00331589	1.89561	13.0631	7.67755	0.0108422	545	hypothetical protein
GGTG_07830	989.949	1907.75	1.92782	5.88202e-09	840.694	1760.89	2.09105	4.651e-11	343	cytosolic Fe-S cluster assembly factor NBP35
GGTG_07856	7.75946	29.5259	3.72647	0.00256575	10.2371	31.3688	3.19091	0.00633221	1118	hypothetical protein
GGTG_07875	446.653	831.463	1.85688	4.15601e-15	458.08	847.509	1.84912	4.11967e-15	217	protein transporter SEC22
GGTG_07973	356.127	797.856	2.24073	4.45278e-09	395.096	701.579	1.77105	5.67045e-05	676	STE/STE20/YSK protein kinase
GGTG_08049	8.17586	34.3018	4.2235	0.000147153	5.57037	22.9835	4.39574	0.000424018	181	hypothetical protein
GGTG_08146	130.762	203.604	1.55513	0.00192335	124.227	181.367	1.45973	0.0102151	506	hypothetical protein
GGTG_08203	131.143	411.223	3.12956	2.05569e-10	94.9312	371.631	3.92596	3.24107e-14	1527	DNA polymerase alpha catalytic subunit
GGTG_08287	111.292	155.583	1.40087	0.011486	93.343	196.867	2.10971	9.5342e-10	393	hypothetical protein
GGTG_08290	113.192	178.974	1.57897	0.000763824	88.2894	182.079	2.07442	3.35237e-08	407	BEM46 family protein
GGTG_08291	19.147	51.319	2.7446	0.00232597	8.7591	38.2663	4.29584	4.80236e-05	289	hypothetical protein
GGTG_08297	300.847	495.714	1.65026	0.00405188	384.096	613.818	1.59647	0.00752897	835	hypothetical protein
GGTG_08304	240.817	578.902	2.40006	1.27676e-07	268.207	548.742	2.05331	1.99453e-05	750	hypothetical protein
GGTG_08321	253.621	382.483	1.51032	0.000538786	226.08	311.4	1.36922	0.0127266	184	RNA-binding protein 8A
GGTG_08324	862.294	1230.67	1.42794	0.00043346	798.45	1406.06	1.76013	4.57791e-09	287	hypothetical protein
GGTG_08327	965.627	1740.31	1.80264	0.0246679	899.809	1843.54	2.04999	0.00524243	435	cholinephosphotransferase 1
GGTG_08348	3130.8	4666.16	1.49035	0.0149352	3183.06	4728.3	1.48493	0.0169589	843	N-acetylated-alpha-linked acidic dipeptidase 2
GGTG_08404	299.692	390.798	1.30291	0.0165736	336.992	423.01	1.2614	0.0379165	251	hypothetical protein
GGTG_08473	76.403	175.99	2.30475	1.22462e-06	70.5813	150.143	2.11294	2.07682e-05	445	hypothetical protein
GGTG_08474	52.1442	156.026	3.00375	6.95037e-07	56.8013	129.007	2.28421	0.000279279	501	hypothetical protein
GGTG_08497	232.351	319.13	1.37718	0.0152105	248.322	414.523	1.66031	3.55475e-05	352	peroxisomal targeting signal 2 receptor
GGTG_08504	853.521	2715.92	3.18394	0.000304038	1318.97	2727.9	2.06789	0.0342273	474	hypothetical protein
GGTG_08522	154.632	517.852	3.35121	0.00299688	153.583	491.221	3.19346	0.0048101	340	hypothetical protein
GGTG_08523	183.662	1091.75	5.94805	4.04088e-06	217.324	1035.77	4.75973	7.03193e-05	733	hypothetical protein
GGTG_08524	239.337	1353.92	5.65554	1.80273e-05	142.839	595.523	4.17439	0.000598723	582	hypothetical protein
GGTG_08525	272.314	839.776	3.0845	1.09051e-09	178.214	599.843	3.35867	7.57114e-11	1850	hypothetical protein
GGTG_08527	25.019	49.7578	1.96905	0.00419117	18.4861	52.2676	2.8438	9.44272e-06	401	hypothetical protein
GGTG_08532	8.1476	20.6682	2.47263	0.0293487	9.52639	22.8864	2.48013	0.0240422	3116	hypothetical protein
GGTG_08561	22.6458	108.795	4.84831	7.9099e-07	23.6013	89.7449	3.82205	3.34293e-05	411	hypothetical protein
GGTG_08579	28.3783	224.718	7.91916	1.65128e-09	24.9596	232.955	9.37488	6.04461e-11	279	hypothetical protein
GGTG_08584	148.697	295.389	1.98349	2.94259e-05	129.367	247.667	1.90274	0.000118992	234	hypothetical protein
GGTG_08588	149.606	363.469	2.42993	6.39711e-05	114.123	432.371	3.76245	7.19932e-10	127	hypothetical protein
GGTG_08604	39.5068	298.453	7.58781	7.94063e-11	48.3127	193.255	3.96328	1.64437e-05	312	adiponectin receptor protein 1
GGTG_08643	1.1636	8.53944	7.96651	0.0164455	3.10986	17.4848	5.76835	0.00619822	112	hypothetical protein
GGTG_08646	9.72761	35.0831	3.63826	3.05403e-05	9.49823	29.2897	3.1901	0.000239885	49	hypothetical protein
GGTG_08659	0	7.32335	37.4916	0.00348237	0	34.4072	191.781	7.10237e-06	103	hypothetical protein
GGTG_08663	0	78.8755	399.447	2.13784e-11	0	109.088	606.569	5.73372e-13	1001	hypothetical protein
GGTG_08665	0	13.0253	66.0851	3.18612e-05	0.310601	8.89236	24.3518	0.00251891	237	hypothetical protein
GGTG_08712	105.003	793.98	7.56184	3.08547e-05	87.8848	949.852	10.766	6.74729e-07	1575	hypothetical protein
GGTG_08777	167.207	226.3	1.35259	0.0260799	136.292	237.248	1.73356	1.62768e-05	584	hypothetical protein
GGTG_08838	15.9556	34.9957	2.24677	0.00900669	7.34952	28.3593	3.98651	6.03944e-05	324	hypothetical protein
GGTG_08847	213.655	292.489	1.36812	0.0126792	261.489	355.029	1.35804	0.0133622	904	hypothetical protein
GGTG_08849	97.2291	154.942	1.59152	0.0436769	150.111	235.414	1.57855	0.0430629	424	hypothetical protein
GGTG_08884	500.511	1366.41	2.72957	0.0216425	706.187	1972.19	2.79252	0.0193861	499	averantin oxidoreductase
GGTG_08895	157.477	254.256	1.61646	0.000927259	148.483	266.108	1.78442	4.3892e-05	302	hypothetical protein
GGTG_08936	11.1914	131.759	11.8304	6.26858e-06	25.2816	134.556	5.26014	0.00253216	499	hypothetical protein
GGTG_08939	101.24	199.011	1.96605	0.0100638	134.583	235.429	1.75984	0.0348278	1202	hypothetical protein
GGTG_08942	304.57	560.915	1.84346	0.0108529	227.303	540.715	2.38264	0.000178567	1680	hypothetical protein
GGTG_08993	66.3325	388.616	5.87157	1.10676e-09	73.9404	639.012	8.70479	2.52956e-14	633	peptidase S41 family protein
GGTG_09005	5.9213	36.5859	6.41523	1.4927e-07	4.85939	36.1545	7.02718	4.50293e-08	219	hypothetical protein
GGTG_09099	55.1492	234.169	4.25182	0.00337267	48.3652	290.205	5.96091	0.000215152	739	hypothetical protein
GGTG_09132	55.9125	112.077	2.00224	0.0205459	51.6049	186.453	3.63046	3.00897e-06	650	hypothetical protein
GGTG_09145	2.82911	26.4578	9.27822	2.46838e-06	2.7966	14.3691	4.98999	0.00101342	94	hypothetical protein
GGTG_09181	29.4419	91.8483	3.14162	0.00505995	43.6939	106.137	2.42919	0.0329863	283	hypothetical protein
GGTG_09186	68.5944	453.27	6.61639	0.000833736	55.5138	274.572	4.92926	0.00618548	542	hypothetical protein
GGTG_09188	186.06	283.61	1.52708	9.89126e-06	229.823	317.902	1.38112	0.000660493	839	hypothetical protein
GGTG_09190	316.501	566.087	1.78613	0.000177188	414.224	618.197	1.48975	0.0137687	247	hypothetical protein
GGTG_09199	5.2225	55.434	11.0402	7.49646e-11	5.31461	88.842	17.1107	3.25858e-16	454	hypothetical protein
GGTG_09220	8.16136	85.385	10.5702	6.13993e-05	8.8409	232.818	25.9574	5.63646e-09	824	hypothetical protein
GGTG_09243	349.217	586.766	1.67745	0.000215737	291.028	512.504	1.75207	6.0624e-05	228	hypothetical protein
GGTG_09245	2.58381	20.524	8.13118	0.000177887	0.564897	19.1643	29.4154	0.000122107	86	hypothetical protein
GGTG_09305	793.499	5269.63	6.64313	0.000287153	634.985	3163.65	4.98038	0.00270983	888	hypothetical protein
GGTG_09309	113.304	1050.58	9.27319	3.586e-07	82.0454	698.251	8.50413	1.23151e-06	107	hypothetical protein
GGTG_09310	13.1789	90.4042	6.86106	3.80299e-11	8.98552	57.4014	6.37502	4.19257e-09	401	hypothetical protein
GGTG_09354	85.009	412.215	4.85433	0.000613297	98.063	359.737	3.66722	0.00614757	1072	hypothetical protein
GGTG_09374	0	25.5868	130.194	1.57515e-07	0	27.7658	154.668	5.27512e-08	75	hypothetical protein
GGTG_09389	0	21.3324	107.862	5.25709e-07	0	38.9922	216.092	4.80531e-09	65	hypothetical protein
GGTG_09404	18.478	97.2853	5.32781	1.30885e-09	25.2329	59.178	2.32344	0.00330326	174	hypothetical protein
GGTG_09405	357.065	769.973	2.1599	1.15917e-11	326.981	651.609	1.99698	1.75534e-09	473	hypothetical protein
GGTG_09410	239.685	372.623	1.55411	0.031351	252.757	544.566	2.15568	5.2133e-05	335	sideroflexin-5
GGTG_09435	425.965	1071.35	2.51327	3.19153e-09	413.845	938.102	2.26876	1.89979e-07	568	sterol O-acyltransferase 2
GGTG_09445	179.723	260.713	1.45139	0.00533071	154.522	291.548	1.88354	5.26049e-07	140	histone H3-like centromeric protein cse-4
GGTG_09456	187.986	363.891	1.94306	3.11351e-08	235.807	445.886	1.88717	5.70615e-08	596	hydroxyethylthiazole kinase
GGTG_09503	103.873	218.918	2.10148	3.03449e-05	85.9577	245.405	2.84487	1.67065e-09	591	xylulose kinase
GGTG_09505	48.1328	126.893	2.60563	5.50643e-07	65.689	100.009	1.52874	0.0406918	411	hypothetical protein
GGTG_09523	27.9942	123.112	4.38977	2.34231e-05	12.1221	59.5429	4.92733	2.63843e-05	236	hypothetical protein
GGTG_09524	145.367	455.356	3.1306	5.00373e-07	117.613	354.174	3.02685	1.42949e-06	551	C2H2 type zinc finger domain-containing protein
GGTG_09531	88.1052	159.578	1.80569	3.99271e-06	88.7148	149.981	1.7096	3.22198e-05	690	forkhead box protein J2
GGTG_09532	70.3848	169.849	2.40313	0.000150458	88.6874	197.729	2.22338	0.000508576	157	hypothetical protein
GGTG_09537	27.6626	94.4196	3.46608	9.79044e-05	31.052	78.0031	2.47566	0.00595541	348	hypothetical protein
GGTG_09559	2.79603	205.053	72.2979	5.76839e-28	4.80722	157.834	34.742	5.16177e-31	267	hypothetical protein
GGTG_09560	75.9835	599.154	7.90558	8.29651e-11	113.208	476.861	4.2044	1.05295e-05	1123	hypothetical protein
GGTG_09616	572.829	772.06	1.34791	0.0332159	529.444	760.301	1.43727	0.00843735	516	ssgprc1
GGTG_09622	210.61	313.031	1.4866	0.000372323	215.444	313.265	1.45503	0.000786316	543	hypothetical protein, variant
GGTG_09649	218.428	318.723	1.45804	0.0105256	216.718	295.61	1.35948	0.0449544	390	hypothetical protein
GGTG_09670	104.88	545.75	5.20567	2.0428e-08	58.0007	314.345	5.45126	1.48334e-08	868	hypothetical protein
GGTG_09692	1734.22	2590.76	1.49381	0.000126421	1995.63	3161.48	1.58458	7.77796e-06	330	dolichyl-diphosphooligosaccharide-protein glycotransferase
GGTG_09713	34.0784	74.5931	2.17445	0.000785929	37.1688	77.2685	2.11385	0.0010364	450	hypothetical protein
GGTG_09808	3607.8	5593.31	1.5501	0.00415571	3078.1	4373.62	1.42067	0.0273229	590	putidaredoxin reductase
GGTG_09812	115.807	181.641	1.57116	0.0414305	100.535	159.799	1.59765	0.037171	604	oligosaccharide translocation protein RFT1
GGTG_09867	2.71535	10.4779	4.03459	0.0354759	4.66406	20.6556	4.52907	0.00626079	371	hypothetical protein
GGTG_09881	164.799	481.054	2.92244	2.06155e-05	96.0475	380.495	3.95532	3.6594e-08	838	hypothetical protein
GGTG_09884	0.355052	34.8802	90.2458	1.27287e-06	0.678702	40.3253	62.6932	3.34781e-07	323	hypothetical protein
GGTG_09885	3.1075	42.1149	13.2677	8.39399e-09	1.2999	50.8061	39.6597	8.02877e-10	202	hypothetical protein
GGTG_09886	0	103.63	523.168	1.78903e-12	0	147.201	817.507	3.07144e-14	882	hypothetical protein
GGTG_09905	167.62	321.289	1.91707	0.000682115	143.493	240.749	1.66821	0.0109582	416	folylpolyglutamate synthase
GGTG_09983	15.9289	65.4669	4.083	0.02673	46.1664	202.565	4.36737	0.0160247	217	hypothetical protein
GGTG_10007	1.46378	8.1346	5.69649	0.0468272	5.14863	23.0358	4.62868	0.0233027	268	hypothetical protein
GGTG_10059	511.683	851.941	1.66504	1.17822e-06	501.507	785.082	1.56435	2.71354e-05	969	hypothetical protein, variant
GGTG_10062	133.459	278.776	2.10653	1.44385e-08	117.884	278.887	2.37003	3.91378e-11	243	hypothetical protein
GGTG_10123	103.614	190.08	1.83578	0.0156135	126.855	245.417	1.92917	0.00777035	226	hypothetical protein
GGTG_10129	217.543	449.361	2.05797	5.5992e-08	286.509	535.328	1.871	2.06138e-06	473	inosine-uridine preferring nucleoside hydrolase
GGTG_10143	534.876	1321.09	2.47013	0.00245879	371.734	1860.24	4.9988	1.0397e-08	522	hypothetical protein
GGTG_10292	1027.63	1635.73	1.59159	0.00907191	1089.98	1638.25	1.50194	0.0261748	1101	sulfate transporter
GGTG_10410	157.686	325.716	2.05869	6.63408e-05	180.175	316.824	1.75587	0.00248115	387	hypothetical protein
GGTG_10411	39.0048	268.503	6.81518	3.57961e-25	39.0324	192.24	4.97244	8.39083e-18	211	hypothetical protein
GGTG_10438	4.82306	24.257	5.14012	0.00562186	2.48866	10.3612	4.28106	0.0407037	508	hypothetical protein
GGTG_10440	23.6174	247.694	10.5158	2.69884e-18	17.5153	400.219	22.1606	2.39388e-30	563	hypothetical protein
GGTG_10493	274.334	500.665	1.82865	0.019954	228.88	391.88	1.718	0.0427839	164	hypothetical protein
GGTG_10536	5130.51	12765.6	2.48823	0.0292878	3807.73	10823.4	2.8423	0.0116597	623	hypothetical protein
GGTG_10537	4.35178	18.2655	4.06525	0.0107671	2.09241	19.2867	9.7402	0.000262713	120	hypothetical protein
GGTG_10538	5.88174	106.282	17.8674	1.67166e-08	11.0158	69.4138	6.11494	0.000264665	1037	hypothetical protein
GGTG_10644	32.8463	289.831	8.8709	9.16115e-30	23.7389	282.525	11.7407	4.23685e-35	858	hypothetical protein
GGTG_10657	13.2475	57.6308	4.50733	1.96937e-06	5.14184	60.2559	11.224	2.98985e-11	178	hypothetical protein
GGTG_10724	189.801	856.285	4.51938	1.79231e-08	324.953	728.622	2.24219	0.00484785	335	hypothetical protein
GGTG_10732	57.9509	149.337	2.59994	2.06841e-06	37.6765	169.326	4.52724	6.39884e-14	745	hypothetical protein
GGTG_10771	7.90632	282.106	33.498	1.19267e-45	5.93435	273.624	44.8671	4.49733e-45	234	hypothetical protein
GGTG_10918	11.803	23.968	2.02429	0.0381655	14.2412	30.7916	2.10409	0.0184415	463	hypothetical protein
GGTG_10942	5594.07	10259.4	1.83401	2.62225e-05	4481.35	10828.7	2.41642	2.52158e-10	819	hypothetical protein
GGTG_11010	103.762	466.727	4.51908	3.97653e-09	171.01	629.35	3.67392	3.49143e-07	1437	hypothetical protein
GGTG_11022	47.1411	339.949	7.19608	2.00731e-05	57.2073	176.492	3.07062	0.0245986	314	hypothetical protein
GGTG_11036	625.043	968.334	1.54889	0.024364	640.842	1067.64	1.66272	0.00789674	429	hypothetical protein
GGTG_11044	81.7797	1097.94	13.4338	5.02286e-16	118.744	1144.37	9.5983	1.45822e-12	968	hypothetical protein
GGTG_11135	1238.24	2539.94	2.05099	0.00474895	1319.08	2810.64	2.13005	0.00289972	1323	hypothetical protein
GGTG_11143	134.037	252.938	1.88286	0.000651922	112.136	261.868	2.3208	3.32435e-06	800	hypothetical protein
GGTG_11149	1620.2	1946.94	1.20142	0.00936913	1662.59	2237.82	1.34861	6.60725e-06	434	hypothetical protein
GGTG_11171	4.27111	30.1588	7.1061	7.08806e-07	9.40965	42.9592	4.49353	9.52024e-07	191	hypothetical protein
GGTG_11192	664.632	1161.8	1.74792	0.0261457	825.194	1381.39	1.67348	0.043958	1393	xanthine dehydrogenase
GGTG_11315	140.137	290.309	2.07669	0.000438949	173.409	426.723	2.44909	7.58676e-06	289	hypothetical protein
GGTG_11317	0	37.1065	188.6	1.90937e-08	0	62.0212	342.617	2.47372e-10	177	hypothetical protein
GGTG_11318	2.15611	618.616	255.287	2.74325e-31	0.282448	712.582	2032.09	3.26762e-17	250	hypothetical protein
GGTG_11319	1115.5	2250.52	2.01763	0.000963692	1714.09	3087.27	1.80227	0.00689005	642	polyamine transporter 2
GGTG_11386	1.63242	40.4063	23.0246	4.10162e-09	0.621201	40.675	62.5805	2.78713e-07	213	hypothetical protein
GGTG_11426	715.687	1164.51	1.62548	4.80688e-10	835.067	1239.28	1.48249	5.50355e-07	1337	WD repeat-containing protein
GGTG_11449	144.969	230.511	1.58714	0.0405782	109.715	183.571	1.67043	0.0244849	328	hypothetical protein
GGTG_11496	200.789	1366.75	6.8043	1.05587e-08	401.36	929.434	2.31319	0.0233167	303	hypothetical protein
GGTG_11507	3175.68	13243.3	4.17001	0.000103287	1552.58	6025.22	3.87997	0.0002615	192	hypothetical protein
GGTG_11649	165.9	576.887	3.47923	0.00252874	304.147	772.967	2.53969	0.0304418	1126	hypothetical protein
GGTG_11716	1270.2	2033.06	1.60031	3.0937e-06	1482.53	2400.78	1.61964	1.49525e-06	469	dolichyl-di-phosphooligosaccharide-protein glycotransferase
GGTG_11728	208.945	711.541	3.40371	7.63141e-06	243.461	469.505	1.92954	0.0273946	849	hypothetical protein
GGTG_11745	272.899	368.719	1.35096	0.0125682	261.668	342.053	1.30734	0.030714	625	hypothetical protein
GGTG_11750	6047.57	20056.9	3.31639	1.36296e-07	6105.72	17801.8	2.9157	3.45015e-06	196	hypothetical protein
GGTG_11754	478.692	689.613	1.44066	0.000287153	515.481	683.863	1.32413	0.00692504	620	RNA binding protein
GGTG_11773	38.7071	176.108	4.55058	0.00033143	23.1701	108.473	4.67666	0.000361195	4272	hypothetical protein
GGTG_11780	4.62616	30.2216	6.53948	4.9602e-06	2.00676	45.7677	23.4676	6.34005e-10	163	hypothetical protein
GGTG_11792	811.725	1924.94	2.37235	8.77799e-07	1071.93	2827.53	2.63824	2.17664e-08	483	beta-1,3-glucan-binding protein
GGTG_11814	0	29.292	148.354	1.22169e-07	0	26.8972	149.435	1.26175e-07	220	hypothetical protein
GGTG_11865	764.233	17097.8	22.3731	0.0136281	64.1428	4352.45	67.8206	0.000546181	460	S-(hydroxymethyl)glutathione dehydrogenase
GGTG_11919	111.998	221.356	1.98068	0.0137728	85.9506	199.352	2.31479	0.00220229	87	hypothetical protein
GGTG_11953	25.4725	67.3608	2.65524	0.00229536	16.6697	36.4166	2.15401	0.0316109	330	hypothetical protein
GGTG_11963	673.043	958.733	1.42543	0.0388799	568.98	1238.89	2.1748	6.57249e-07	118	hypothetical protein
GGTG_11987	12.1904	98.068	8.12607	1.99103e-13	11.5598	96.9495	8.49622	3.80761e-14	380	hypothetical protein
GGTG_12005	14.7371	40.0592	2.7543	0.0163319	9.29878	61.4107	6.67458	3.02003e-06	439	hypothetical protein
GGTG_12115	622.799	1378.09	2.21466	0.000376779	749.025	1590.89	2.12331	0.000828573	276	hypothetical protein
GGTG_12116	14.3651	766.385	53.4171	6.36552e-10	9.49823	483.232	51.2861	1.74751e-09	403	hypothetical protein
GGTG_12212	213.381	463.463	2.17484	2.86129e-05	263.393	638.977	2.42344	1.03031e-06	188	hypothetical protein
GGTG_12238	47.8868	85.4207	1.8081	0.00976736	28.1421	92.5287	3.22299	1.65511e-07	153	hypothetical protein
GGTG_12239	96.8065	171.308	1.77847	0.0317534	54.3412	172.337	3.16425	5.38459e-06	530	quinate permease
GGTG_12240	56.7162	231.808	4.08557	3.91187e-08	42.0146	253.673	5.96749	2.36013e-12	666	hypothetical protein
GGTG_12242	197.812	475.664	2.40363	0.000517599	152.608	497.775	3.26063	1.49525e-06	874	hypothetical protein
GGTG_12267	27.7932	89.9916	3.23225	1.47513e-06	36.4797	125.117	3.37801	1.21854e-07	130	hypothetical protein
GGTG_12268	16.9634	69.4134	4.07755	1.34971e-09	25.379	80.6173	3.13006	6.60811e-08	94	hypothetical protein
GGTG_12307	294.686	390.59	1.32722	0.0341995	302.941	453.55	1.50717	0.00120597	303	hypothetical protein
GGTG_12323	215.281	427.072	1.98486	0.0213565	116.123	300.986	2.59498	0.00103039	546	hypothetical protein
GGTG_12341	0	30.5096	154.133	4.67003e-08	0	22.9341	127.285	1.80481e-07	455	hypothetical protein
GGTG_12445	16.8141	38.1512	2.25249	0.0411225	12.2596	77.0152	6.07611	6.66752e-07	286	hypothetical protein
GGTG_12477	94.4843	1587.21	16.8321	4.21529e-09	159.55	767.344	4.80933	0.00215021	126	hypothetical protein
GGTG_12486	30.7137	165.833	5.45149	0.000443376	30.2551	94.3918	3.1499	0.025462	631	hypothetical protein
GGTG_12580	0.863428	11.9548	16.2582	0.0046798	0.90365	18.4934	19.2414	0.000579695	320	hypothetical protein
GGTG_12631	856.033	3607.6	4.21557	0.00215444	355.613	3959.28	11.1322	5.73231e-08	912	hypothetical protein
GGTG_12639	27.3116	69.9305	2.60321	0.000463526	17.0387	70.785	4.05431	4.05308e-07	124	hypothetical protein
GGTG_12649	16.7374	269.52	15.9547	1.31657e-11	9.92091	282.942	28.4973	1.77928e-15	605	glucose oxidase
GGTG_12667	517.828	756.785	1.46117	0.00529171	554.43	793.181	1.43389	0.00865413	774	hypothetical protein
GGTG_12697	3.44077	136.063	39.1751	0.000431486	14.9994	181.209	12.0122	0.0169589	358	hypothetical protein
GGTG_12716	422.698	740.549	1.75204	0.00127709	376.956	556.298	1.47332	0.0365784	344	hypothetical protein
GGTG_12723	105.097	260.368	2.47754	0.0454533	59.8913	212.962	3.53097	0.00424637	315	hypothetical protein
GGTG_12724	11.2576	53.5815	4.8183	3.18239e-06	13.5343	77.2181	5.66992	3.60311e-08	361	hypothetical protein
GGTG_12725	145.86	1350.52	9.26074	6.98333e-06	129.76	3530.61	27.1695	5.43804e-12	321	hypothetical protein
GGTG_12759	302.853	627.079	2.07488	4.25159e-11	323.083	553.76	1.71681	1.82271e-06	346	hypothetical protein
GGTG_12761	1013.19	1688.26	1.66458	9.41468e-08	926.589	1689.58	1.82291	1.99808e-10	809	sulfur controller 2
GGTG_12764	268.281	407.728	1.52142	0.000115949	235.996	357.293	1.51465	0.000175947	599	hypothetical protein
GGTG_12790	176.346	832.676	4.71966	0.000116852	376.366	1270.36	3.37162	0.00340297	563	hypothetical protein
GGTG_12870	65.051	103.304	1.58423	0.0438178	57.0413	101.414	1.7883	0.00974406	538	N-glycosylase/DNA lyase
GGTG_12907	350.507	1197.35	3.41717	9.97423e-07	284.197	889.365	3.12371	7.46813e-06	329	pyridoxal reductase
GGTG_12912	72.7058	168.179	2.32589	0.0118746	78.7117	196.801	2.48426	0.00618066	808	hypothetical protein
GGTG_12913	206.478	1243.44	6.02407	8.36193e-06	411.993	1804.89	4.37675	0.000332221	1761	hypothetical protein
GGTG_12942	40.5606	77.2531	1.91601	0.016749	27.4432	88.66	3.20133	8.44912e-06	241	hypothetical protein
GGTG_12997	51.7204	106.412	2.04618	0.0365545	38.4006	81.5343	2.13067	0.0305527	316	hypothetical protein
GGTG_13021	2548.19	3526.83	1.38442	0.0492004	2801.01	4339.7	1.54891	0.00619036	116	hypothetical protein
GGTG_13034	20.1968	94.8212	4.74089	0.00559607	11.7564	54.1634	4.62495	0.00870216	1193	hypothetical protein
GGTG_13069	4.52771	32.2453	7.01143	2.18299e-07	6.83946	39.8306	5.82672	4.45629e-08	565	hypothetical protein
GGTG_13070	50.5512	185.144	3.65336	2.16642e-06	51.4187	232.213	4.46082	2.31158e-08	843	hypothetical protein
GGTG_13109	0.355052	20.9014	53.8531	3.87957e-05	0	41.9901	233.307	5.64362e-09	167	hypothetical protein
GGTG_13111	0	39.0196	197.156	1.03626e-08	0	37.8558	210.262	6.73178e-09	371	hypothetical protein
GGTG_13173	175.573	2080.15	11.8483	4.16575e-07	88.2319	896.021	10.1531	2.81575e-06	590	hypothetical protein
GGTG_13200	65.2327	125.829	1.93788	0.000218733	77.2682	141.129	1.82646	0.000609687	99	hypothetical protein
GGTG_13224	250.268	1636.93	6.53956	0.000864756	198.607	1390.66	7.01473	0.000543875	314	GPI-anchored cell wall beta-1,3-endoglucanase EglC
GGTG_13263	0.355052	24.4008	63.3995	1.52057e-05	0.396253	13.1551	38.0538	0.000218687	441	hypothetical protein
GGTG_13616	59.6057	106.581	1.7693	0.0358879	46.0206	91.407	2.00011	0.0110582	720	hypothetical protein
GGTG_13650	59.814	113.15	1.88181	0.00122757	58.3538	108.624	1.84415	0.00186996	209	hypothetical protein
GGTG_13667	1374.88	2081.83	1.51449	0.0107857	980.868	1692	1.72433	0.00058979	504	xaa-Pro dipeptidase
GGTG_13684	231.974	358.242	1.54044	0.0020251	266.809	361.48	1.34862	0.0416325	760	hypothetical protein
GGTG_13704	161.52	411.622	2.55219	0.00321526	116.025	529.808	4.57673	4.84958e-07	159	hypothetical protein
GGTG_13705	41.8905	104.901	2.51093	0.0294825	33.5218	131.439	3.93924	0.000701237	52	hypothetical protein
GGTG_13774	1260.91	2298.81	1.82336	0.000216422	1106.78	1902.18	1.71763	0.00106277	247	haloacid dehalogenase
GGTG_13775	517.353	794.336	1.53593	0.00130001	389.845	664.874	1.70097	5.48635e-05	316	hypothetical protein
GGTG_13886	15.7958	118.613	7.55231	1.89729e-14	8.0229	85.9733	10.3249	5.7765e-15	868	hypothetical protein, variant 2
GGTG_13908	0	33.579	169.77	2.1453e-08	0	56.8572	313.571	2.25841e-10	253	hypothetical protein
GGTG_13910	0.955405	144.928	138.354	1.53312e-11	0	337.427	1876.31	1.313e-15	850	hypothetical protein
GGTG_13911	0.300177	434.896	1129.25	2.1088e-12	0.282448	437.707	1248.78	9.20291e-13	351	hypothetical protein
GGTG_13912	1.20071	2046.42	1497.1	1.01417e-27	0.989302	2038.65	2095.76	7.83485e-26	74	hypothetical protein
GGTG_13932	3411.14	5076.48	1.48803	8.21181e-08	3980.77	4765.74	1.19656	0.0286997	451	alpha-1,2 mannosyltransferase KTR1
GGTG_13954	2.36431	21.2166	8.65014	0.000168896	4.12851	16.2906	4.16857	0.00671442	174	hypothetical protein
GGTG_13988	298.366	822.327	2.7578	9.98968e-06	343.569	663.747	1.93342	0.00661401	376	NAD-binding Rossmann fold oxidoreductase
GGTG_14012	57.0689	239.115	4.19309	3.03515e-08	51.9151	178.68	3.42311	3.19827e-06	493	hypothetical protein
GGTG_14052	2023.62	5659.25	2.79609	2.44061e-10	2014.88	6133.68	3.04369	5.69967e-12	1114	hypothetical protein
GGTG_14053	5.75823	2245.14	363.528	8.31122e-36	1.95045	1534.48	790.693	3.89583e-30	214	hypothetical protein
GGTG_14054	3.05664	2510.88	725.91	1.79349e-63	1.2999	1723.52	1332.32	7.89326e-38	69	hypothetical protein
GGTG_14202	86.99	178.333	2.05511	1.31685e-05	86.3918	130.911	1.53105	0.0176271	143	hypothetical protein
GGTG_14205	22.5562	45.9363	2.03139	0.00171274	21.9626	46.6167	2.13012	0.000707754	299	hypothetical protein
GGTG_14290	121.221	221.953	1.83446	1.72708e-05	138.138	244.488	1.76045	4.88979e-05	366	peptidyl-prolyl cis-trans isomerase-like 4 protein
GGTG_14332	183.723	374.536	2.03884	0.000193853	245.715	426.627	1.73559	0.00489681	685	hypothetical protein
GGTG_14387	35.3623	142.264	4.00222	2.42677e-15	23.9884	120.522	4.94254	9.87567e-18	154	hypothetical protein
GGTG_20207	0	17.6849	89.2415	3.48805e-06	0	10.1894	56.0721	4.92207e-05	20	hypothetical protein

## Sheet: PG6>PG38
S3 Table. Description of the G. tritici genes differentially expressed between the strains.
B. Description of the G. tritici genes overexpressed in PG6 compared to PG38.
G. tritici Gene	G. tritici gene expression level	G. tritici gene expression level	Fold change	P-value	G. tritici gene expression level	G. tritici gene expression level	Fold change	P-value	Length	Description
	in PG6A	in PG38A			in PG6N	in PG38N
GGTG_00002	123.998	0.28954	364.147	4.13146e-11	151.185	0.468849	424.905	1.1464e-11	1315	hypothetical protein
GGTG_00004	243.986	0	1397.6	3.44543e-16	187.2	0.761943	289.29	1.94659e-13	161	hypothetical protein
GGTG_00005	118.761	0	679.782	1.54935e-13	82.6877	0.265587	232.548	1.11399e-09	85	hypothetical protein
GGTG_00006	84.9396	0.289287	249.749	1.21923e-09	126.521	0	692.309	2.94504e-13	136	hypothetical protein
GGTG_00007	60.7186	0	349.845	6.87103e-11	72.3439	0	395.815	2.42805e-11	307	hypothetical protein
GGTG_00008	106.161	0	610.191	5.8986e-13	106.482	0.761943	164.698	3.794e-11	352	hypothetical protein
GGTG_00009	144.228	0	825.589	1.0022e-13	99.4114	0	544.668	3.5785e-12	150	hypothetical protein
GGTG_00010	85.1905	0	488.504	4.47807e-12	81.9052	0	446.229	9.37175e-12	467	hypothetical protein
GGTG_00011	257.959	0	1478.7	1.56511e-16	293.041	0.265587	820.982	4.08898e-14	320	hypothetical protein
GGTG_00013	205.129	0.578827	329.522	8.57238e-12	325.971	1.20329	326.576	3.66713e-16	113	hypothetical protein
GGTG_00014	81.7852	0	469.092	3.40193e-09	147.745	0	805.983	9.04102e-11	103	hypothetical protein
GGTG_00015	866.958	0	4972.41	9.50108e-21	677.032	1.05504	693.669	4.49446e-22	1075	hypothetical protein
GGTG_00016	408.655	0.578574	653.314	7.45902e-17	584.434	1.20329	598.563	8.48782e-24	789	hypothetical protein
GGTG_00045	710.631	56.0348	12.6796	5.79901e-09	845.48	97.9533	8.65439	9.10688e-07	276	hypothetical protein
GGTG_00047	1337.56	480.07	2.78574	2.14113e-05	1215.87	537.88	2.26106	0.00101942	2872	hypothetical protein
GGTG_00068	1737.6	1416.5	1.2269	0.0322392	1610.36	1248.84	1.28946	0.00667836	525	general stress response protein Whi2
GGTG_00078	614.339	422.499	1.45473	0.000676322	670.915	361.157	1.85227	4.81676e-09	1361	hypothetical protein
GGTG_00086	19.1026	4.11073	4.58292	0.00111182	26.8211	5.84458	4.77994	0.000236951	88	hypothetical protein
GGTG_00096	427.68	326.652	1.30894	0.0153287	486.536	378.451	1.28789	0.0229997	144	hypothetical protein
GGTG_00118	267.046	120.786	2.21266	1.37325e-07	320.92	141.846	2.26642	3.32268e-08	347	hypothetical protein
GGTG_00154	765.429	305.515	2.50605	0.0440064	988.02	211.102	4.67688	0.000322713	526	hypothetical protein
GGTG_00156	804.824	362.929	2.21845	0.000895032	740.355	403.594	1.83356	0.015409	482	acid phosphatase
GGTG_00193	1777.79	1175.27	1.51309	0.000151248	1508.65	933.437	1.61529	9.70266e-06	267	hypothetical protein
GGTG_00218	371.665	116.077	3.2013	3.74466e-06	400.447	165.011	2.43383	0.000568059	927	alpha-L-rhamnosidase A
GGTG_00235	262.824	64.9539	4.04479	0.000129523	151.276	29.7534	5.03487	1.48722e-05	1193	hypothetical protein
GGTG_00247	180.335	82.2108	2.1955	0.00164809	235.386	104.103	2.25478	0.000954334	504	hypothetical protein
GGTG_00252	875.024	640.524	1.36775	0.0429158	1193.02	737.767	1.6177	0.000988186	712	calcium-binding mitochondrial carrier protein Aralar1
GGTG_00267	376.972	237.093	1.59268	0.00202999	284.459	178.942	1.59315	0.00270266	207	hypothetical protein
GGTG_00295	780.077	577.54	1.35006	0.0107225	831.87	626.69	1.32848	0.0169875	396	mitochondrial ribosomal small subunit component
GGTG_00309	4976.22	28.742	173.458	2.19434e-09	1061.69	7.33365	147.407	2.06965e-08	125	hypothetical protein
GGTG_00311	203.653	34.072	5.98906	0.000965346	120.637	12.7116	9.28868	5.38955e-05	531	hypothetical protein
GGTG_00317	610.733	143.239	4.26316	0.00674704	1090.37	214.012	5.10096	0.00205927	772	hypothetical protein
GGTG_00356	197.806	8.48106	23.5505	3.95065e-09	129.985	23.2638	5.53455	0.00169986	630	hypothetical protein
GGTG_00381	54.9064	7.2939	7.47205	0.00852178	44.5218	5.30661	8.3151	0.00692347	149	dehydroquinase class II
GGTG_00467	112.697	39.9174	2.80886	0.000763824	97.1495	32.1145	2.98667	0.000448742	265	hypothetical protein
GGTG_00469	24.9859	11.9548	2.09919	0.0304098	43.729	7.25895	5.70216	1.36203e-07	74	hypothetical protein
GGTG_00470	178.447	76.9425	2.31873	0.000623278	199.266	55.9376	3.57564	1.03124e-07	236	hypothetical protein
GGTG_00486	141.136	71.816	1.95464	8.69211e-05	119.792	49.5657	2.41954	4.9084e-07	961	hypothetical protein
GGTG_00502	308.525	194.453	1.58849	0.00172189	410.38	245.055	1.67452	0.000313117	77	hypothetical protein
GGTG_00504	5085.48	3042.06	1.67178	0.0013722	4352.85	2830.26	1.53808	0.00925248	56	30S ribosomal protein S14p/S29e
GGTG_00558	157.338	93.6678	1.68511	0.000466566	122.536	71.5132	1.71018	0.000627799	129	Apc13 domain-containing protein
GGTG_00564	404.655	141.594	2.86236	9.37304e-05	344.234	127.526	2.68951	0.000291585	412	hypothetical protein
GGTG_00611	704.101	304.767	2.30921	3.13596e-11	749.94	315.883	2.37102	6.23038e-12	890	TTL domain-containing protein
GGTG_00617	1936.3	1592.43	1.21547	0.00500616	1991.76	1500.16	1.32727	2.15934e-05	131	hypothetical protein
GGTG_00681	1665.11	1221.6	1.36345	0.000614595	1602.51	1124.03	1.42347	7.97867e-05	357	Poly(A)+ RNA export protein
GGTG_00702	263.797	171.562	1.54155	0.0100127	276.928	145.495	1.90689	6.44632e-05	488	hypothetical protein
GGTG_00713	99.366	36.644	2.69867	0.0162456	57.436	17.6336	3.28384	0.00562566	417	hypothetical protein
GGTG_00866	1996.94	1461.19	1.36646	0.0100469	1678.98	1166.37	1.43926	0.00243498	273	F-actin-capping protein subunit alpha
GGTG_00869	198.247	116.243	1.69993	0.00244484	237.014	154.747	1.53599	0.015409	327	thioredoxin
GGTG_00953	215.128	94.6238	2.27116	6.8254e-07	218.119	110.008	1.97366	4.59045e-05	576	hypothetical protein
GGTG_00956	825.859	644.093	1.28295	0.0140381	905.562	619.856	1.45888	8.94281e-05	649	ENTH domain-containing protein
GGTG_00970	408.492	280.976	1.4501	0.000466723	353.566	259.034	1.35699	0.00595361	267	hypothetical protein
GGTG_01055	24.8844	5.44212	4.56282	0.00810554	10.2851	1.23079	10.2485	0.00580318	165	hypothetical protein
GGTG_01069	86.6005	0.376408	254.685	2.85898e-07	66.6487	0.531175	106.975	2.74173e-06	289	hypothetical protein
GGTG_01128	148.81	56.9696	2.60015	0.000383491	159.086	75.6543	2.08583	0.00765878	554	hypothetical protein
GGTG_01173	722.394	123.158	5.87112	7.88635e-05	1171.62	159.944	7.33697	6.656e-06	461	hypothetical protein
GGTG_01177	379.208	146.321	2.59218	0.000366584	543.448	152.754	3.55898	8.9889e-07	546	hypothetical protein
GGTG_01209	1187.47	744.063	1.59679	3.51467e-08	1345.5	881.966	1.52613	6.45361e-07	302	mitochondrial 2-oxodicarboxylate transporter
GGTG_01245	445.129	219.912	2.01979	0.000124367	532.023	299.097	1.77766	0.00205927	762	hypothetical protein
GGTG_01291	1386.71	1049.1	1.32254	0.0142176	1539.72	949.305	1.62011	6.59114e-06	1169	cytoskeleton assembly control protein SLA1p
GGTG_01353	389.602	265.05	1.47038	0.0343199	466.3	306.702	1.52188	0.0198865	390	uridine nucleosidase
GGTG_01382	2239.42	1005.75	2.22747	3.26029e-27	2091.98	1027.28	2.0386	1.42162e-21	357	Gtr1/RagA G domain-containing protein, variant
GGTG_01389	1456.36	528.549	2.75862	1.99346e-13	1183.67	431.984	2.74203	3.83659e-13	205	rRNA-processing protein FCF2
GGTG_01466	460.77	170.655	2.70105	1.90228e-05	365.662	188.451	1.9377	0.00706155	390	hypothetical protein
GGTG_01515	224.279	114.63	1.95944	0.00839821	199.77	118.093	1.69048	0.04929	113	hypothetical protein
GGTG_01532	416.703	295.211	1.40862	0.00618256	435.448	304.394	1.43724	0.00357909	496	histone deacetylase phd1
GGTG_01568	639.526	504.99	1.26605	0.0413453	554.667	437.918	1.26617	0.0456819	791	IdgA domain-containing protein
GGTG_01600	1800.48	1254.67	1.43502	0.00122799	2148.2	1351.86	1.59121	1.82327e-05	115	pre-mRNA branch site protein p14
GGTG_01601	1939.36	1362.16	1.42391	0.0114277	2381.07	1512.96	1.57476	0.000812952	128	hypothetical protein
GGTG_01676	93.2647	44.4327	2.09474	0.000882245	80.2814	47.3692	1.70408	0.0230511	1216	bromodomain containing 1
GGTG_01706	175.691	120.151	1.45944	0.0142506	185.107	131.021	1.42078	0.023932	239	BET3 family protein
GGTG_01740	20.1338	6.48423	3.19127	0.0148779	8.67465	2.05506	4.51693	0.0214571	381	hypothetical protein
GGTG_01779	496.062	340.09	1.46026	0.00104035	457.836	284.026	1.61018	2.93759e-05	1557	hypothetical protein
GGTG_01804	431.498	222.481	1.93898	4.26085e-05	374.799	203.666	1.84629	0.000200007	671	DNA topoisomerase III
GGTG_01811	150.106	9.2618	16.2538	0.000485306	270.564	11.6986	23.3656	5.77749e-05	246	hypothetical protein
GGTG_01815	413.446	246.585	1.67565	0.0381482	604.934	270.362	2.23929	0.000598476	106	mitochondrial import inner membrane translocase subunit tim-14
GGTG_01825	901.182	571.919	1.575	0.00356609	791.3	533.748	1.48411	0.0139523	90	dolichyl-phosphate mannosyltransferase polypeptide 2
GGTG_01927	178.252	63.2761	2.81022	1.51138e-07	161.06	60.9762	2.62941	1.32227e-06	409	hypothetical protein
GGTG_01951	75.2354	28.9758	2.59794	8.00148e-05	87.4811	28.9337	3.10734	1.77008e-06	376	hypothetical protein
GGTG_01969	1083.94	191.257	5.66419	2.27015e-05	702.245	102.782	6.85012	2.47398e-06	639	hypothetical protein
GGTG_02017	229.993	144.695	1.58516	0.0210535	187.066	104.041	1.79783	0.00326715	430	hypothetical protein
GGTG_02019	1533.71	1020.83	1.50232	0.0438193	1396.6	919.451	1.51877	0.0401938	439	hypothetical protein
GGTG_02073	2820.23	339.652	8.3033	5.2532e-12	2130.19	421.768	5.05576	2.30244e-07	161	hypothetical protein
GGTG_02162	154.234	44.7218	3.43531	0.0011897	114.34	24.7545	4.62789	6.83488e-05	506	flavohemoglobin
GGTG_02194	78.4397	36.6167	2.14306	0.0174052	63.8093	24.0695	2.64889	0.00279399	190	hypothetical protein
GGTG_02216	1394.63	474.845	2.93677	0.000350762	756.085	345.92	2.18537	0.0138523	533	hypothetical protein
GGTG_02297	2162.13	204.024	10.5951	4.47358e-05	1663.11	249.304	6.66914	0.00144795	1174	hypothetical protein
GGTG_02299	830.724	139.443	5.95736	0.045508	762.207	119.697	6.37819	0.0390533	115	hypothetical protein
GGTG_02317	2827.48	361.41	7.82437	0.000378498	1182.19	114.818	10.3131	4.80236e-05	630	oxidoreductase
GGTG_02333	24.8092	1.73673	13.5825	0.000693347	31.1747	3.26957	8.83656	0.00202115	327	hypothetical protein
GGTG_02345	420.017	146.252	2.86857	0.000109759	266.34	132.983	1.9992	0.0175268	956	serine/threonine protein kinase
GGTG_02347	40.1644	11.3754	3.52096	0.00472624	18.6163	6.48238	2.90359	0.0379165	376	hypothetical protein
GGTG_02349	41.2845	2.20001	18.6273	2.79444e-09	21.3669	3.57895	6.48559	5.04118e-05	834	hypothetical protein
GGTG_02402	348.432	185.833	1.86997	0.00297613	367.403	152.176	2.41797	1.48722e-05	219	hypothetical protein
GGTG_02433	287.559	93.931	3.06044	4.78169e-07	257.258	98.1143	2.62973	1.90485e-05	555	hypothetical protein
GGTG_02501	670.828	31.1169	21.627	1.00717e-13	561.878	23.4833	23.8518	3.20812e-14	1632	hypothetical protein
GGTG_02527	16.4114	2.48904	6.58577	0.00184824	8.75671	1.8518	4.642	0.0285333	271	hypothetical protein
GGTG_02531	481.517	121.304	3.96877	0.0112049	681.025	154.434	4.412	0.00607992	574	hypothetical protein
GGTG_02567	1752.53	779.643	2.24655	1.78255e-06	1445.24	731.099	1.97381	8.75366e-05	453	hypothetical protein
GGTG_02573	119.234	52.4195	2.26486	0.0144619	149.688	56.4035	2.66063	0.00272413	578	alpha-glucosides permease MPH2/3
GGTG_02580	53.2586	0.289287	156.267	2.81828e-07	83.331	0.937698	124.081	1.60081e-08	309	hypothetical protein
GGTG_02583	89.3454	0.376408	263.463	3.91119e-10	109.422	0	599.026	4.07654e-13	117	hypothetical protein
GGTG_02584	943.036	0.376408	2776.1	3.85698e-19	628.343	1.52389	481.673	3.53007e-28	153	hypothetical protein
GGTG_02586	126.519	0.289287	372.74	2.45636e-11	163.207	0	892.026	1.05174e-14	141	hypothetical protein
GGTG_02587	541.716	0.57908	864.861	5.69533e-19	682.384	0.265587	1913.69	5.37402e-18	613	hypothetical protein
GGTG_02677	149.649	90.5168	1.65091	0.0339949	230.657	109.563	2.09071	0.000854614	260	cyclase/dehydrase
GGTG_02692	3789.64	2306.08	1.64317	0.000220924	3437.09	2011.13	1.70894	6.1236e-05	829	hypothetical protein
GGTG_02871	745.687	433.192	1.72342	0.00171489	713.431	418.036	1.70922	0.00220282	682	hypothetical protein
GGTG_02915	77.0122	20.6928	3.7141	0.0107605	38.4967	7.95806	5.03445	0.00331476	407	hypothetical protein
GGTG_02936	298.029	164.327	1.81396	2.26423e-05	277.744	164.707	1.68713	0.000264899	131	hypothetical protein
GGTG_02942	20.7439	0.28954	60.9118	2.00983e-05	12.4072	1.64123	7.63126	0.0011134	270	hypothetical protein
GGTG_02950	7310.08	1277.05	5.72432	0.0166867	4510.4	736.413	6.12676	0.0133666	69	hypothetical protein
GGTG_02962	1530.16	835.104	1.83114	3.72524e-06	1611.9	1034.67	1.55823	0.00106437	1165	rho GTPase activator Rga
GGTG_02984	154.639	28.3934	5.41002	2.25905e-07	167.842	31.9271	5.18077	4.2292e-07	542	hypothetical protein
GGTG_03043	1465.07	440.485	3.32602	0.00136385	1794.72	599.745	2.99051	0.00408956	564	hypothetical protein
GGTG_03049	1500.19	1174.43	1.27704	0.0132772	1644.41	1133.48	1.45104	7.31323e-05	484	hypothetical protein
GGTG_03057	595.206	399.389	1.48905	0.00191243	764.385	413.554	1.85114	3.96443e-07	279	chorismate mutase
GGTG_03063	124.859	71.6727	1.74082	0.0169731	132.748	69.8355	1.89541	0.00534878	325	sequence orphan
GGTG_03074	214.208	111.988	1.90409	3.65477e-05	166.242	85.8066	1.94776	3.72943e-05	173	hypothetical protein
GGTG_03077	1918.69	1527.48	1.25628	0.0270479	1978.07	1302.77	1.51916	1.36051e-05	1021	hypothetical protein
GGTG_03100	15.5279	4.10972	3.77178	0.0152032	14.0441	4.22746	3.3713	0.0301268	60	hypothetical protein
GGTG_03109	228.938	119.628	1.91165	0.0115495	153.873	86.8761	1.77032	0.0338553	339	hypothetical protein
GGTG_03138	129.381	80.8746	1.59538	0.019393	123.822	74.0546	1.68171	0.00945297	2106	hypothetical protein
GGTG_03145	502.274	106.84	4.69278	1.91166e-09	441.069	88.3098	4.9453	6.68233e-10	456	hypothetical protein
GGTG_03175	1985.94	1519.61	1.3073	0.0289612	1760.82	1218	1.44502	0.00193871	851	hypothetical protein
GGTG_03210	1138.56	840.519	1.3546	0.0125657	960.443	714.484	1.34642	0.0163031	462	nuclear distribution protein pac-1a
GGTG_03214	1085.44	68.3622	15.8785	5.96509e-06	304.891	35.4407	8.59694	0.000731972	270	hypothetical protein
GGTG_03215	87.0805	29.438	2.95909	0.000408956	59.6043	26.7275	2.21182	0.0159618	223	hypothetical protein
GGTG_03264	66.4703	23.9088	2.7925	0.00789616	30.5859	12.3854	2.51165	0.0343426	435	hypothetical protein
GGTG_03281	1583.89	297.124	5.33042	0.00545912	1484.51	178.554	8.31519	0.000313426	574	hypothetical protein
GGTG_03320	225.152	28.7431	7.78357	2.29246e-11	144.991	56.1913	2.56141	0.00373933	243	hypothetical protein
GGTG_03386	16.9658	0.868114	18.1402	0.000434547	20.1483	0.293094	56.8896	9.42427e-05	338	hypothetical protein
GGTG_03387	268.849	120.44	2.23891	1.16091e-05	260.355	151.136	1.72735	0.00435	402	hypothetical protein
GGTG_03403	379.743	137.406	2.7646	0.00053223	548.716	193.495	2.82267	0.000370589	285	formyltetrahydrofolate deformylase
GGTG_03405	368.129	238.406	1.54341	0.0296336	356.043	229.535	1.55435	0.0285564	369	D-amino-acid oxidase
GGTG_03416	244.521	10.3889	23.427	0.00238851	217.444	25.18	8.65235	0.0475907	282	metalloprotease 1
GGTG_03425	5748.78	737.637	7.79372	1.97347e-05	3277.54	978.274	3.34986	0.0195023	373	F-box domain-containing protein
GGTG_03487	572.511	22.4916	25.4335	6.95655e-10	1090.02	20.5579	53.3726	2.03737e-14	194	hypothetical protein
GGTG_03492	837.715	330.557	2.5345	0.00380393	889.883	351.888	2.53404	0.00400524	557	hypothetical protein
GGTG_03504	151.999	74.4463	2.04176	0.0271563	123.876	52.7735	2.33173	0.00891716	591	beta-lactamase
GGTG_03543	102.037	1.91047	53.9725	2.20521e-10	43.8478	5.51327	8.22908	0.000140466	290	hypothetical protein
GGTG_03571	46.828	21.3611	2.17735	0.00357102	43.4656	22.1368	2.01608	0.0106474	132	hypothetical protein
GGTG_03732	689.094	535.116	1.28682	0.0152001	769.56	531.125	1.44623	0.000194143	458	hypothetical protein
GGTG_03769	728.245	236.258	3.08421	0.000333139	538.237	184.362	2.91758	0.000764856	498	hypothetical protein
GGTG_03774	243.899	125.877	1.93659	0.00697691	253.582	96.9173	2.63273	4.32479e-05	79	hypothetical protein
GGTG_03803	390.382	95.3789	4.09186	0.0365545	683.26	47.099	14.5096	2.01882e-05	755	hypothetical protein
GGTG_03883	1385.76	1143.64	1.21196	0.0283321	1461.03	1207.38	1.21	0.0309041	180	ADP-ribosylation factor-like protein 1
GGTG_03889	679.467	168.167	4.03968	3.12121e-10	425.994	143.964	2.9624	2.16466e-06	380	2-amino-3-carboxymuconate-6-semialdehyde decarboxylase
GGTG_03890	2272.87	903.537	2.51543	4.58135e-07	1726.34	760.804	2.27178	1.00808e-05	335	thymine dioxygenase
GGTG_03904	1331.32	946.628	1.40576	0.00750085	1398.83	1021.75	1.37021	0.0150657	1894	TATA-binding protein-associated factor MOT1
GGTG_03906	544.576	179.963	3.02552	0.0110357	887.841	280.058	3.16711	0.00805122	365	hypothetical protein
GGTG_03940	3432.74	642.061	5.34631	0.000967534	2285.46	325.01	7.03139	9.71588e-05	465	hypothetical protein
GGTG_03943	362.389	230.396	1.57388	0.0100181	349.054	174.675	1.98717	5.2423e-05	372	hypothetical protein
GGTG_03945	18.925	5.355	3.535	0.00221843	11.5598	3.23475	3.27776	0.0165094	538	hypothetical protein
GGTG_03966	2015.6	1287.5	1.56517	3.18612e-05	1699.27	1337.75	1.27172	0.0413418	403	hypothetical protein
GGTG_03976	22.2698	3.93598	5.48845	0.00043969	14.272	2.84451	5.39486	0.00266433	83	hypothetical protein
GGTG_04048	900.884	665.316	1.35332	0.0205648	1023.17	771.322	1.32715	0.0325461	887	hypothetical protein
GGTG_04090	314.625	120.329	2.61373	0.0276096	364.474	134.715	2.69865	0.0232429	1263	hypothetical protein
GGTG_04174	43.3195	0.376408	127.847	5.18708e-07	54.6756	2.14098	31.8582	6.02024e-09	187	hypothetical protein
GGTG_04208	492.417	0.376408	1449.98	1.03741e-06	150.881	3.96528	38.6681	0.00556804	322	hypothetical protein
GGTG_04230	287.796	173.584	1.65553	2.34922e-05	238.302	156.798	1.53038	0.000633207	320	hypothetical protein
GGTG_04272	463.899	266.551	1.74344	0.0103473	306.767	174.67	1.75297	0.0114703	198	hypothetical protein
GGTG_04358	77.6263	4.28396	18.5372	5.0137e-07	45.121	4.0276	11.515	5.55232e-05	483	hypothetical protein
GGTG_04359	229.653	93.892	2.44196	0.00176948	231.181	125.039	1.85691	0.0393676	324	hypothetical protein
GGTG_04366	34.0164	2.98151	10.9413	8.69686e-07	23.6496	6.10677	3.88791	0.00265861	537	hypothetical protein
GGTG_04370	67.4694	8.30758	8.18274	7.86235e-06	46.4876	3.81703	12.7916	1.73105e-06	1035	hypothetical protein
GGTG_04380	43.1855	13.8952	3.0855	0.00385224	44.6849	14.3752	3.08125	0.00400798	422	tRNA wybutosine-synthesizing protein 2
GGTG_04381	261.302	87.5051	2.97916	1.62751e-10	192.648	74.551	2.59641	7.27664e-08	206	hypothetical protein
GGTG_04401	15.5876	3.32898	4.8769	0.00386684	18.819	4.6688	4.16615	0.00538436	110	hypothetical protein
GGTG_04408	181.687	84.4656	2.14504	0.00445624	172.378	82.0441	2.09856	0.00641314	581	hypothetical protein
GGTG_04417	487.934	355.563	1.37168	0.00311201	466.578	295.308	1.57518	1.24342e-05	650	lariat debranching enzyme
GGTG_04418	149.146	71.3475	2.09086	0.0102465	152.303	54.4507	2.77878	0.000265643	373	hypothetical protein
GGTG_04422	213.822	139.229	1.52862	0.00212748	225.87	129.484	1.75113	3.03232e-05	713	hypothetical protein
GGTG_04424	176.049	120.642	1.45826	0.00741561	188.299	103.8	1.80276	1.31227e-05	404	hypothetical protein
GGTG_04437	896.292	100.412	8.92708	2.91036e-06	357.266	46.2618	7.71736	2.00958e-05	198	hypothetical protein
GGTG_04475	141.878	0	815.112	9.58472e-14	120.81	0.468849	339.626	1.37153e-10	354	hypothetical protein
GGTG_04476	61.1254	0	349.611	2.35312e-10	30.118	0	166.234	5.07832e-08	258	hypothetical protein
GGTG_04513	21.6073	0.28954	63.3927	2.70066e-05	42.3802	1.08986	33.7568	1.2478e-07	315	serine/threonine protein kinase
GGTG_04522	605.543	465.657	1.30281	0.0333562	763.513	466.823	1.63973	1.57483e-05	854	hypothetical protein
GGTG_04536	127.827	51.3783	2.50107	0.000202734	106.511	35.7019	3.03678	1.0283e-05	1456	hypothetical protein
GGTG_04600	579.438	413.461	1.40478	0.00109475	632.64	423.958	1.49616	7.34343e-05	80	hypothetical protein
GGTG_04621	203.805	129.328	1.5729	0.00016407	240.338	129.036	1.8604	6.5214e-08	201	Arp2/3 complex subunit
GGTG_04636	652.316	101.748	6.41791	1.89124e-08	484.581	50.1602	9.59256	1.07879e-11	76	hypothetical protein
GGTG_04646	416.061	240.57	1.7249	9.6793e-05	438.216	274.517	1.58823	0.00112361	594	hypothetical protein
GGTG_04710	41.2134	5.06445	8.17904	2.71458e-06	54.4567	8.57567	6.38367	7.45645e-06	411	hypothetical protein
GGTG_04786	2700.81	1314.06	2.05521	0.0290861	1594.09	682.738	2.3326	0.00939604	726	hypothetical protein
GGTG_04789	450.616	27.2967	16.4492	1.89081e-28	504.653	16.172	30.9116	2.88111e-37	422	hypothetical protein
GGTG_04791	146.711	14.8794	9.9604	1.6637e-11	133.613	12.9828	10.2418	2.29919e-11	343	hypothetical protein
GGTG_04829	124.004	20.5522	6.06025	5.89014e-09	138.84	26.6545	5.21508	6.05072e-08	408	hypothetical protein
GGTG_04830	39.9287	0	229.074	8.39302e-09	52.0936	0.265587	145.506	1.54629e-07	91	hypothetical protein
GGTG_04831	19.9531	0	113.658	7.34255e-07	35.2954	0.293094	99.0029	1.45697e-06	79	hypothetical protein
GGTG_04832	142.229	14.5315	9.84716	4.60039e-12	123.283	7.35219	16.3026	1.81114e-14	150	hypothetical protein
GGTG_04880	87.8852	0.376408	259.24	3.38064e-06	17.1613	1.96523	9.48287	0.0270496	407	hypothetical protein
GGTG_04902	25.8679	9.87007	2.59608	0.0341334	39.526	6.28592	6.6501	1.87713e-05	474	hypothetical protein
GGTG_04928	3375.62	2775.63	1.21634	0.0489251	3705.13	2774.21	1.3367	0.0022319	565	ubiquitin carboxyl-terminal hydrolase 6
GGTG_04938	353.923	250.928	1.40965	0.0109971	364.433	234.919	1.55014	0.000880215	153	sorting nexin-3
GGTG_05073	312.09	213.534	1.45897	0.0193882	362.602	239.176	1.52153	0.00824396	516	hypothetical protein
GGTG_05099	9.44922	1.24478	7.4708	0.00839821	18.736	4.75473	4.258	0.0102761	141	hypothetical protein
GGTG_05116	906.135	20.0285	45.3383	1.33073e-07	2514.16	72.4819	34.6559	8.0803e-07	106	hypothetical protein
GGTG_05136	15.866	0.578574	25.8564	0.00394623	38.5878	0.468849	108.686	5.93738e-05	418	hypothetical protein
GGTG_05174	2823.12	2139.62	1.31875	0.0121564	3121.68	2281.93	1.36761	0.00413285	374	NADH-ubiquinone oxidoreductase 40 kDa subunit
GGTG_05196	311.861	136.305	2.28506	0.000192148	232.669	93.4709	2.4745	5.42722e-05	794	hypothetical protein
GGTG_05202	123.154	80.9904	1.51128	0.0285965	103.07	68.7855	1.49606	0.0404921	810	DNA repair protein rhp54
GGTG_05241	4829.21	3591.43	1.34472	0.0271817	4739.36	3026.66	1.56603	0.000443818	356	CMGC/MAPK/ERK protein kinase
GGTG_05281	140.389	7.95909	17.4087	3.75728e-15	252.741	16.9795	14.7609	2.51679e-16	543	hypothetical protein
GGTG_05337	1219.54	905.342	1.34636	0.00337324	1073.56	815.388	1.314	0.00851421	119	hypothetical protein
GGTG_05399	239.309	130.95	1.8289	0.000107236	188.124	106.932	1.75096	0.000551745	556	hypothetical protein
GGTG_05443	30.6877	13.4894	2.27757	0.0160267	22.3524	10.0377	2.19563	0.0356698	438	hypothetical protein
GGTG_05461	1106.66	646.872	1.71221	0.00201197	1338.62	623.332	2.15061	4.75625e-06	788	GTPase-activating protein
GGTG_05469	47.1871	10.7979	4.41432	4.69258e-07	39.5377	9.21687	4.3364	2.48209e-06	68	hypothetical protein
GGTG_05470	356.459	140.595	2.53031	3.85876e-09	409.237	119.672	3.40793	3.83502e-15	339	hypothetical protein
GGTG_05471	53.2005	18.4687	2.85545	0.000160933	34.315	9.57569	3.61912	5.76586e-05	487	glycosyltransferase
GGTG_05472	906.693	65.6798	13.8015	1.68111e-07	850.292	45.8032	18.5847	5.46329e-09	458	acidic mammalian chitinase
GGTG_05543	29.4297	0.578827	47.4143	6.58832e-06	56.5074	2.99667	17.9408	1.28451e-09	314	hypothetical protein
GGTG_05544	13.12	1.33164	10.1986	0.00716516	14.5779	2.72717	5.96541	0.0232152	200	hypothetical protein
GGTG_05590	2429.51	2037.24	1.19244	0.0226869	2636.33	1966.41	1.34058	5.35665e-05	705	mitochondrial ribosomal protein subunit S4
GGTG_05605	304.97	61.1876	4.98296	0.000305651	187.896	59.2266	3.16955	0.0139893	92	hypothetical protein
GGTG_05626	32.0055	0	183.445	2.43759e-08	20.0629	0	110.744	6.66136e-07	155	hypothetical protein
GGTG_05627	32.1983	0	183.664	2.28373e-08	19.7831	0.468849	55.7198	2.90059e-05	67	hypothetical protein
GGTG_05676	9071.61	5241.54	1.73067	0.00536225	7389.55	4748.77	1.55611	0.030714	116	40S ribosomal protein S20
GGTG_05691	982.124	180.528	5.43838	1.20225e-05	753.292	245.447	3.06917	0.00602523	611	hypothetical protein
GGTG_05696	597.724	50.4789	11.848	0.00193213	1480.27	54.6201	27.0904	1.90557e-05	93	hypothetical protein
GGTG_05703	442.665	150.741	2.93725	1.84775e-06	404.195	188.081	2.15755	0.00104901	442	hypothetical protein
GGTG_05710	28.9157	11.6078	2.45449	0.0376501	30.7977	9.59929	3.39743	0.00453583	98	hypothetical protein
GGTG_05711	307.389	109.903	2.79324	6.94745e-08	223.838	97.7108	2.28222	3.07975e-05	598	1,4-beta-D-glucan cellobiohydrolase B
GGTG_05741	243.659	149.757	1.61824	0.00271432	197.175	119.279	1.64956	0.00236704	122	hypothetical protein
GGTG_05742	178.262	83.3332	2.12828	4.21596e-06	127.726	73.4757	1.73442	0.00183641	940	hypothetical protein
GGTG_05789	382.578	217.326	1.76586	0.00289313	498.333	228.575	2.18613	1.94492e-05	433	tRNA (guanine-N(1)-)-methyltransferase
GGTG_05797	14734.3	3810.63	3.86659	0.0104208	16633.8	3508.73	4.74047	0.00283342	823	hypothetical protein
GGTG_05803	480.482	294.229	1.63123	0.0327876	562.446	270.892	2.07533	0.000832457	754	hypothetical protein
GGTG_05821	610.194	367.567	1.66158	0.00164564	661.978	267.445	2.46724	3.74243e-09	517	hypothetical protein, variant
GGTG_05845	1063.74	59.2764	17.947	1.24852e-11	421.927	28.8792	14.6256	9.20029e-10	214	hypothetical protein
GGTG_05847	358.219	143.192	2.49588	1.75857e-18	297.924	140.762	2.10426	3.43144e-12	217	hypothetical protein
GGTG_05854	157.908	9.00094	17.5063	0.00015947	201.811	5.38696	36.2811	2.48489e-06	497	hypothetical protein
GGTG_05912	13236.7	7723.33	1.714	1.37619e-08	12076.3	7122.45	1.69578	2.84772e-08	152	ubiquitin-conjugating enzyme
GGTG_05923	105.691	21.7362	4.83658	2.20855e-11	101.763	19.979	5.20247	7.10461e-12	223	acetyltransferase
GGTG_05954	2315.09	760.335	3.04474	0.031314	985.119	272.842	3.61032	0.0123752	454	hypothetical protein
GGTG_05958	35.7326	13.5475	2.67173	0.0267631	17.3193	4.85187	3.59859	0.0137898	872	hypothetical protein
GGTG_05976	109.871	59.3353	1.85087	0.00300043	119.665	65.411	1.83707	0.00316389	920	hypothetical protein
GGTG_05980	28.55	1.62093	18.3174	4.89509e-06	42.4517	1.78947	25.7257	1.92659e-07	61	hypothetical protein
GGTG_06044	670.531	117.088	5.72415	1.04565e-07	462.454	200.67	2.30556	0.0199398	500	hypothetical protein
GGTG_06093	352.527	143.97	2.45061	9.84378e-07	359.536	151.553	2.37989	2.37348e-06	200	hypothetical protein
GGTG_06129	50.2672	4.40002	11.437	6.04997e-08	52.5311	7.1343	7.32638	2.0569e-06	211	hypothetical protein
GGTG_06130	88.2929	9.95694	8.8697	2.28048e-05	112.447	10.4348	10.6904	3.50148e-06	977	hypothetical protein
GGTG_06197	2558.17	1525.41	1.67683	0.00485043	2091.4	1372.81	1.52237	0.0274735	475	hypothetical protein
GGTG_06231	1557.73	1245.45	1.25131	0.0185933	1548.55	1070.55	1.44728	4.04924e-05	126	ribonucleoprotein-associated protein
GGTG_06275	488.817	133.666	3.65684	2.90482e-05	383.037	127.055	3.01398	0.000523344	292	hypothetical protein
GGTG_06276	19.9749	8.53893	2.2784	0.0373861	10.7096	4.13763	2.76554	0.0406268	231	hypothetical protein
GGTG_06285	946.613	657.455	1.44065	0.011486	1033.6	678.96	1.52459	0.00306558	482	hypothetical protein
GGTG_06305	457.244	227.096	2.00955	0.00244428	403.82	234.104	1.72317	0.0235078	868	hypothetical protein
GGTG_06334	1402.09	1037.13	1.35257	0.0159988	1754.71	1193.35	1.47297	0.00143047	929	DNA topoisomerase 1
GGTG_06336	748.184	508.626	1.47083	0.010089	624.276	396.611	1.57563	0.00228875	1252	lysine-specific histone demethylase 1
GGTG_06364	19.577	0.954982	20.8422	0.000236224	59.9775	2.08988	27.2293	2.15726e-07	189	hypothetical protein
GGTG_06365	177.121	5.35576	33.143	2.90294e-14	384.622	12.7661	30.0919	2.30593e-16	595	hypothetical protein
GGTG_06368	5768.22	2012.99	2.86548	0.0327937	2306.85	777.945	2.9658	0.028568	262	hypothetical protein
GGTG_06422	556.718	383.032	1.45544	0.00767293	555.829	406.083	1.37014	0.0300446	446	hypothetical protein
GGTG_06454	615.234	183.728	3.35143	3.47023e-05	1021.38	246.191	4.13837	6.91587e-07	736	hypothetical protein
GGTG_06468	4810.79	1479.43	3.25163	4.99804e-05	3893.71	1848.04	2.10705	0.0163425	93	hypothetical protein
GGTG_06478	139.576	0.752816	214.608	4.9072e-09	150.387	4.3173	34.1765	5.31143e-09	386	hypothetical protein
GGTG_06522	449.157	305.52	1.46987	0.0156833	585.073	402.859	1.44908	0.020113	206	tetratricopeptide repeat domain-containing protein
GGTG_06550	2980.71	71.3526	41.791	5.09315e-09	2184.64	52.6387	41.5884	5.9841e-09	57	hypothetical protein
GGTG_06553	86.0844	8.71191	9.87594	2.82062e-09	115.303	17.5893	6.54902	1.83972e-07	347	hypothetical protein
GGTG_06590	3067.02	363.689	8.43264	1.40182e-05	1869.57	330.141	5.65793	0.000594168	307	hypothetical protein
GGTG_06601	431.324	235.434	1.83317	0.0128315	498.245	236.847	2.09921	0.00185607	213	hypothetical protein
GGTG_06633	244.557	71.4694	3.42315	0.000206903	236.712	44.5178	5.37468	2.83289e-07	438	hypothetical protein
GGTG_06637	1704.93	11.4895	147.779	3.80363e-49	2144.08	6.46899	343.906	2.03359e-54	663	hypothetical protein
GGTG_06703	2087.72	240.313	8.68859	1.77299e-13	1221.5	461.237	2.64958	0.00212869	299	hypothetical protein
GGTG_06732	298.576	105.506	2.83498	0.00033139	166.646	87.9278	1.90949	0.0406641	506	hypothetical protein
GGTG_06757	1750.68	966.931	1.81075	0.0238437	1146.17	650.479	1.76054	0.0346807	658	hypothetical protein
GGTG_06780	320.854	199.426	1.60417	0.00185667	252.057	159.517	1.57783	0.00362792	212	hypothetical protein
GGTG_06785	1730.41	1350.42	1.28062	0.0295293	1483.21	1077.87	1.37743	0.00396521	879	hypothetical protein
GGTG_06805	1212.04	0.578827	1934.9	6.19838e-24	1291.64	1.8754	992.693	6.05481e-39	1417	hypothetical protein
GGTG_06807	95.8147	0	549.166	2.20298e-12	133.216	0	729.535	1.69636e-13	385	hypothetical protein
GGTG_06814	17.5226	1.7078	10.8077	0.0013832	36.111	3.34478	10.3708	0.000209121	467	hypothetical protein
GGTG_06816	24.1378	0	139.843	1.13085e-07	36.1502	0	197.041	1.05689e-08	369	hypothetical protein
GGTG_06818	207.138	0.289287	608.669	5.17684e-13	211.515	0.937698	325.396	3.07144e-14	196	hypothetical protein
GGTG_06819	309.236	0	1774.22	2.40316e-13	220.898	0.265587	620.233	4.61774e-10	426	hypothetical protein
GGTG_06820	1265.93	0.86786	1360.65	3.4815e-24	746.587	1.34813	573.388	3.67572e-23	1383	hypothetical protein
GGTG_06821	173.902	0	997.383	2.47852e-13	92.1675	0	505.151	5.66965e-11	1335	hypothetical protein
GGTG_06826	42.9314	0	245.112	5.30184e-09	55.1241	0	299.671	1.2425e-09	1229	hypothetical protein
GGTG_06834	62.5747	0	358.237	4.67003e-08	101.482	0	555.357	3.40627e-09	314	hypothetical protein
GGTG_06835	267.486	0	1532.9	2.85119e-16	242.786	0.468849	682.087	4.62207e-13	259	hypothetical protein
GGTG_06836	38.8846	0	221.37	3.66211e-09	33.3458	0.265587	93.7913	1.05141e-06	217	hypothetical protein
GGTG_06857	7.891	1.15765	6.4623	0.0117674	20.3752	1.99274	12.1354	6.05495e-05	371	hypothetical protein
GGTG_06943	739.649	73.9329	9.98788	3.01157e-10	747.775	88.2012	8.49937	5.51614e-09	304	hypothetical protein
GGTG_06951	26.1915	9.26332	2.81781	0.00573384	16.9038	5.49307	3.05018	0.0101277	349	hypothetical protein
GGTG_06952	15.0477	0.28954	44.8686	0.000636651	11.5261	1.00002	11.9975	0.00801563	603	laccase-2
GGTG_06980	32.3798	0.376408	95.9534	9.20262e-07	22.8636	1.52389	17.5381	2.48747e-06	490	hypothetical protein
GGTG_07019	1445.26	1209.75	1.19451	0.0209243	1516.45	1060.96	1.42808	5.50562e-07	479	ATP-dependent RNA helicase DBP5
GGTG_07095	3952.07	3142.51	1.25807	0.0387461	4416.12	3140.47	1.40649	0.00127395	685	hypothetical protein
GGTG_07123	182.783	26.601	6.8686	6.28507e-11	237.023	24.3901	9.66899	1.19944e-14	173	hypothetical protein
GGTG_07153	200.467	3.90781	52.2876	3.75128e-12	85.2754	4.84456	18.225	4.16878e-07	233	hypothetical protein
GGTG_07287	33.8992	6.31049	5.44027	4.31363e-05	16.7861	4.75864	3.4918	0.00895631	264	hypothetical protein
GGTG_07294	43.0912	10.5063	4.11122	0.0174027	58.3678	15.8161	3.72473	0.0261142	577	hypothetical protein
GGTG_07296	70.9078	4.10947	17.313	8.45352e-05	155.99	12.6673	12.5726	0.000216147	555	H(+)/hexose cotransporter 1
GGTG_07297	1180.63	275.924	4.27926	9.31253e-07	885.567	194.648	4.55718	3.26702e-07	789	hypothetical protein
GGTG_07328	724.925	45.2135	16.0397	3.44205e-08	242.63	25.0106	9.7061	1.39765e-05	136	hypothetical protein
GGTG_07378	123.941	4.10972	30.2363	1.05587e-08	66.0269	2.94166	21.4456	1.45543e-06	524	hypothetical protein
GGTG_07395	1164.11	583.364	1.99418	1.29017e-06	1107.27	727.274	1.52299	0.00553231	688	nonselective cation channel
GGTG_07457	340.832	40.8995	8.32985	0.00378308	1488.74	146.145	10.1959	0.0012635	678	ferric reductase
GGTG_07470	706.101	138.611	5.09241	0.000441313	741.947	131.468	5.64207	0.000177236	465	hypothetical protein
GGTG_07503	2099.76	153.469	13.6796	1.42934e-06	1417.95	131.301	10.7794	1.54247e-05	486	hypothetical protein
GGTG_07513	28249.2	261.296	108.108	3.49104e-05	2932.26	127.802	22.9367	0.00889354	579	FAD binding domain-containing protein
GGTG_07535	2802.63	1848.13	1.51605	0.00690178	2779.68	1707.11	1.62789	0.00131204	327	hsp90-like protein
GGTG_07546	379.092	109.386	3.4689	0.00151404	285.218	111.479	2.55624	0.0224232	563	pisatin demethylase
GGTG_07581	106.03	44.6344	2.36682	0.0017365	94.6015	46.7578	2.01271	0.0141829	1049	hypothetical protein
GGTG_07593	718.876	41.8561	17.2088	1.3835e-20	1138.75	70.0174	16.3449	1.41119e-20	363	hypothetical protein
GGTG_07649	112.539	20.7248	5.36232	1.12339e-07	170.473	17.0856	10.0402	2.68352e-13	320	hypothetical protein
GGTG_07650	59.5059	9.81245	6.11852	0.0011577	64.1462	4.52056	14.1707	5.38278e-06	508	hypothetical protein
GGTG_07669	85.8958	23.5637	3.69955	1.24436e-09	56.713	25.8005	2.18029	0.000684382	736	hypothetical protein
GGTG_07684	35.7327	14.215	2.52453	0.0430977	24.5855	9.3135	2.72431	0.040392	128	hypothetical protein
GGTG_07686	3536.43	717.136	4.93052	7.80028e-15	2385.93	464.091	5.14473	1.78543e-15	152	hypothetical protein
GGTG_07776	31.4269	11.781	2.64241	0.00270423	19.4689	7.23485	2.66614	0.00921355	157	hypothetical protein
GGTG_07802	117.698	57.7174	2.02784	0.000231554	98.6727	50.8593	1.93049	0.00095532	497	threonyl-tRNA synthetase
GGTG_07839	305.115	93.1806	3.27366	0.00110736	283.132	86.3986	3.25689	0.00125038	1145	hypothetical protein
GGTG_07850	2373.23	1493.04	1.58945	0.000936697	2310.88	1129.91	2.04368	9.56007e-08	524	peroxisomal-coenzyme A synthetase
GGTG_07854	385.394	48.8567	7.89266	1.0115e-06	386.216	69.2318	5.6058	5.82519e-05	543	hypothetical protein
GGTG_07924	289.394	171.766	1.68026	0.00996517	249.064	155.032	1.60316	0.022825	111	hypothetical protein
GGTG_07930	337.837	59.5417	5.67019	7.60681e-07	303.65	82.7003	3.67656	0.000306945	508	mannan endo-1,6-alpha-mannosidase DCW1
GGTG_07933	251.193	95.1958	2.63704	0.00101319	358.126	70.5311	5.09608	7.27116e-09	740	hypothetical protein
GGTG_07944	87.5749	22.5784	3.89466	5.10807e-09	72.9094	20.5899	3.48549	2.06071e-07	485	hypothetical protein
GGTG_07960	1442.38	1091.16	1.32083	0.0348793	1543.72	1099.68	1.40386	0.00867388	103	hypothetical protein
GGTG_07969	209.406	126.75	1.65134	0.000609394	187.9	117.677	1.58089	0.00233097	258	hypothetical protein
GGTG_07974	180.884	127.247	1.41379	0.0492155	184.985	128.792	1.44354	0.0370382	366	rai-1, variant
GGTG_07988	31.51	5.93332	5.25523	6.88391e-06	16.0526	6.05176	2.6144	0.0211877	227	hypothetical protein
GGTG_08008	578.735	345.787	1.67402	0.00599339	504.16	245.328	2.06661	6.68426e-05	303	hydrolase
GGTG_08060	809.982	224.176	3.61063	1.96262e-08	683.452	327.251	2.08957	0.0024161	318	sporulation protein SPS19
GGTG_08067	41.286	23.8519	1.71052	0.0406517	28.576	13.9867	1.94663	0.0229036	78	hypothetical protein
GGTG_08068	96.8945	34.1855	2.80472	2.48659e-06	63.8948	30.2234	2.15419	0.00125059	137	hypothetical protein
GGTG_08161	53.3916	2.77858	19.0619	2.92924e-09	64.4051	6.8373	9.96199	4.41821e-08	209	hypothetical protein
GGTG_08162	24.6567	1.24478	19.7719	3.18383e-06	39.6029	3.08259	13.3978	5.50014e-08	244	hypothetical protein
GGTG_08165	6764.67	4681.76	1.44475	0.00377909	7816.61	5323.47	1.46846	0.00247017	189	small COPII coat GTPase
GGTG_08172	262.475	169.008	1.54682	0.0123111	366.031	221.584	1.66047	0.00257912	115	mitochondrial import inner membrane translocase subunit tim-13
GGTG_08181	950.895	733.487	1.29619	0.000531705	939.826	685.16	1.36821	2.07152e-05	333	pyrroline-5-carboxylate reductase
GGTG_08240	674.687	447.927	1.50683	0.000824252	805.54	464.629	1.73506	3.09044e-06	315	pre-mRNA-splicing factor SPP2
GGTG_08246	14.1674	5.26814	2.66555	0.0174358	20.3213	7.28255	2.84803	0.00432729	456	hypothetical protein
GGTG_08315	111.584	22.6945	4.89472	3.73648e-11	133.306	27.0117	4.7996	1.85326e-11	89	hypothetical protein
GGTG_08316	680.377	177.795	3.83573	2.36707e-17	676.615	181.394	3.72057	1.37689e-16	552	mitochondrial distribution and morphology protein 38
GGTG_08338	1993.94	1592.83	1.25185	0.029932	2207.51	1753.15	1.25977	0.0261144	342	CMGC/CK2 protein kinase
GGTG_08345	129.754	23.4494	5.57992	6.69175e-05	57.3843	8.35221	6.75295	5.03784e-05	231	hypothetical protein
GGTG_08400	589.977	445.377	1.32515	0.0411702	625.529	398.127	1.57316	0.000518286	567	retinol dehydrogenase 13
GGTG_08417	167.428	74.2149	2.23891	9.57561e-08	125.52	54.6982	2.31272	1.75571e-07	239	hypothetical protein
GGTG_08477	528.828	291.301	1.81383	0.000378498	640.894	298.11	2.15266	2.40447e-06	203	hypothetical protein
GGTG_08488	202.169	49.9839	4.04529	0.000875628	149.739	49.2927	3.05217	0.0106732	557	hypothetical protein
GGTG_08510	651.571	282.131	2.30949	3.56895e-06	503.629	262.556	1.92553	0.000468933	447	hypothetical protein
GGTG_08541	1688.88	1081.43	1.56138	0.00111053	1473.99	1040.01	1.4196	0.0137978	94	sm snRNP core protein Sme1
GGTG_08609	12.9336	2.66278	5.04248	0.00616193	14.8102	5.11746	2.87358	0.0490607	452	hypothetical protein
GGTG_08670	233.308	13.2575	17.8115	1.66206e-17	164.792	29.3694	5.79177	8.27477e-08	110	hypothetical protein
GGTG_08682	110.503	23.2137	4.77534	0.000651105	52.9789	8.19274	6.65122	0.000129255	74	hypothetical protein
GGTG_08697	141.174	34.8751	4.05392	0.0107793	58.6257	16.285	3.54656	0.0297461	235	hypothetical protein
GGTG_08702	27.8053	7.26547	3.87567	0.00247787	33.3236	12.1546	2.77953	0.0187015	545	hypothetical protein
GGTG_08707	23.2817	1.53432	14.7848	7.8667e-05	50.0029	2.61374	19.2386	4.77489e-07	306	hypothetical protein
GGTG_08711	2347.86	715.98	3.27989	0.0194123	4780.55	725.437	6.58851	8.72219e-05	1414	hypothetical protein
GGTG_08724	57.3037	21.1868	2.67596	3.57077e-05	51.6313	15.4208	3.29591	2.03032e-06	664	hypothetical protein
GGTG_08737	126.291	18.0908	6.9751	3.19013e-05	71.4937	10.0338	7.17841	6.40935e-05	153	hypothetical protein
GGTG_08861	373.851	232.182	1.60761	0.037409	531.259	206.263	2.58892	5.71146e-06	345	homocysteine S-methyltransferase
GGTG_08867	863.223	348.482	2.47722	0.0121981	1590.25	404.852	3.92536	7.13169e-05	254	hypothetical protein
GGTG_08908	3840.83	1779.07	2.15886	0.0404214	2764.38	1140.88	2.42242	0.0174103	629	hypothetical protein
GGTG_09036	396.564	54.0938	7.31583	5.24387e-09	402.769	67.5963	5.95674	1.89421e-07	235	hypothetical protein
GGTG_09051	1217.15	408.376	2.98038	8.47756e-06	1454.41	302.843	4.79607	4.7041e-11	500	candidapepsin-8
GGTG_09065	4813.65	670.75	7.17626	0.000751643	4169.87	437.663	9.5297	9.21618e-05	286	hypothetical protein
GGTG_09081	390.499	155.922	2.50188	1.16518e-05	373.185	199.021	1.88191	0.0038021	257	hypothetical protein, variant
GGTG_09101	100.651	33.5224	3.03827	4.94631e-08	106.716	50.528	2.09623	0.00023727	607	hypothetical protein
GGTG_09138	21.8922	1.44694	13.9945	1.18228e-05	10.826	0.265587	30.1454	0.000679773	206	hypothetical protein
GGTG_09208	2145.15	725.466	2.95717	0.00758764	3859.89	844.904	4.56957	9.80786e-05	760	MFS transporter
GGTG_09275	31.4116	2.28713	14.1241	8.15539e-07	18.6483	6.01354	3.07917	0.0178669	103	hypothetical protein
GGTG_09292	305.501	79.2578	3.85227	0.00721961	200.85	43.0384	4.63871	0.00228074	525	sugar transporter STL1
GGTG_09319	65.9031	15.6896	4.20278	0.000616307	69.494	13.8105	5.01948	0.000122107	328	isoflavone reductase
GGTG_09326	39.2694	2.57591	15.5271	2.14787e-05	20.12	1.23079	19.634	0.000349362	364	hypothetical protein
GGTG_09343	125.238	64.8081	1.93647	0.0290031	110.872	46.5566	2.39382	0.00361862	706	hypothetical protein
GGTG_09346	128.649	45.3834	2.83846	0.000338488	114.636	40.1134	2.85363	0.000384143	634	hypothetical protein
GGTG_09367	2757.38	1762.92	1.56428	0.00317849	2546.7	1603	1.58844	0.00232239	541	hypothetical protein
GGTG_09392	172.718	122.697	1.40509	0.0382447	148.997	100.725	1.46326	0.0228826	458	hypothetical protein
GGTG_09415	17.6735	6.57135	2.77925	0.0118219	28.1821	13.0923	2.22172	0.0247609	149	hypothetical protein
GGTG_09432	1329.83	150.378	8.84117	0.000173902	466.335	130.686	3.56982	0.0431927	477	hypothetical protein, variant
GGTG_09446	16.2315	1.91022	8.61008	0.000336437	13.0832	3.67218	3.93656	0.0130234	110	hypothetical protein
GGTG_09475	34.7103	8.53919	4.02224	0.000596043	33.9149	5.2348	6.28921	2.15011e-05	82	hypothetical protein
GGTG_09526	1025.09	559.069	1.83278	1.68111e-07	1171.51	616.424	1.90585	1.96192e-08	413	integral membrane protein
GGTG_09575	1070.29	676.275	1.58087	4.52222e-05	857.879	598.916	1.4366	0.00194578	246	hypothetical protein, variant
GGTG_09582	1352.23	588.274	2.29823	0.000181791	1218.38	627.833	1.94332	0.00384964	237	hypothetical protein
GGTG_09662	334.621	202.221	1.65285	0.00734876	297.836	186.5	1.59536	0.0149928	486	hypothetical protein
GGTG_09736	3031.46	1395.87	2.17269	4.24455e-12	3790.62	1785.83	2.12373	1.63258e-11	259	zinc finger protein GIS2
GGTG_09745	393.718	158.042	2.48936	1.79913e-05	366.303	109.535	3.34319	9.58422e-09	463	serine/threonine protein kinase
GGTG_09748	10362.7	754.412	13.7363	3.73356e-06	10273.2	447.826	22.9338	1.98078e-08	475	hypothetical protein
GGTG_09749	113.89	37.3975	3.06729	0.00226203	103.18	41.1787	2.50099	0.0156759	285	hypothetical protein
GGTG_09752	2698.76	1427.35	1.89071	0.00306317	2352.77	1288.17	1.8281	0.00565225	60	hypothetical protein
GGTG_09754	5661.95	3237.14	1.749	0.0147378	7975.92	4762.6	1.67465	0.0275195	304	hypothetical protein
GGTG_09763	806.188	252.004	3.20028	2.83643e-17	750.285	268.079	2.79493	1.16216e-13	1143	U4/U6 snRNA-associated-splicing factor PRP24
GGTG_09770	36.7382	5.35399	6.85163	0.00314809	18.0033	2.46158	8.34988	0.00515139	729	hypothetical protein
GGTG_09771	379.759	37.6038	10.0235	1.01605e-19	245.616	39.3028	6.29515	1.04648e-12	531	NAD-binding Rossmann fold oxidoreductase
GGTG_09777	352.942	117.541	3.00046	5.77098e-06	318.089	186.093	1.71358	0.0417567	331	hypothetical protein
GGTG_09778	517.532	160.21	3.22966	1.38591e-06	425.584	122.489	3.48009	3.26265e-07	907	patatin family phospholipase
GGTG_09779	12.1646	2.57617	4.74562	0.010691	12.0095	2.90293	4.99365	0.00969419	135	hypothetical protein
GGTG_09910	53.8967	3.73407	14.4109	4.79691e-12	66.0817	2.90684	22.6699	1.30915e-13	625	hypothetical protein
GGTG_09946	1709.83	957.68	1.78538	0.00448384	1845.73	1186.6	1.55635	0.0380246	362	hypothetical protein
GGTG_09947	544.802	241.178	2.25934	0.000189666	389.91	197.434	1.96972	0.00275443	193	hypothetical protein
GGTG_10012	104.672	47.4119	2.1954	3.67335e-05	100.293	53.81	1.8485	0.00161988	491	nucleoside transporter
GGTG_10015	1770.7	412.085	4.29751	5.35803e-05	954.883	248.393	3.84227	0.000242533	663	1-phosphatidylinositol-4,5-bisphosphate phosphodiesterase delta-1
GGTG_10025	3047.59	1965.18	1.55024	0.00891501	4067.4	2222.55	1.82985	0.000180677	341	epoxide hydrolase 2
GGTG_10035	326.462	238.505	1.36778	0.00753999	346.529	247.745	1.40126	0.00362792	355	hypothetical protein
GGTG_10051	1102.7	783.869	1.4065	8.94433e-05	1074.29	873.25	1.23012	0.0264359	701	hypothetical protein
GGTG_10063	2252.89	1170.62	1.92426	0.000768096	2448	1016.67	2.40761	3.17046e-06	2616	ubiquitin carboxyl-terminal hydrolase
GGTG_10064	98.1658	25.819	3.82403	5.84965e-05	120.801	51.4726	2.32276	0.0135429	525	hypothetical protein
GGTG_10066	186.799	30.3333	6.16443	5.59585e-08	124.032	49.0036	2.55516	0.00866431	284	regucalcin
GGTG_10069	105.098	45.1244	2.33427	0.00717207	165.014	59.6989	2.7558	0.000809102	491	hypothetical protein
GGTG_10070	1076.24	617.721	1.74119	7.25724e-06	1385.63	709.178	1.95607	2.77061e-08	833	hypothetical protein
GGTG_10073	1637.38	1025.96	1.59592	0.00140033	2036.44	1370.94	1.48515	0.00830466	394	hypothetical protein
GGTG_10080	246.633	105.961	2.32663	0.0074669	294.585	111.459	2.65189	0.00169442	141	hypothetical protein
GGTG_10081	999.461	187.739	5.32608	1.7636e-15	1484.5	290.331	5.1211	4.77659e-15	381	hypothetical protein
GGTG_10086	1417.6	902.872	1.5697	0.00792959	1930.59	928.058	2.08136	4.82456e-06	701	hypothetical protein
GGTG_10090	1055.76	474.861	2.22396	4.32405e-05	1050.88	375.844	2.79347	8.00175e-08	998	WD repeat-containing protein
GGTG_10092	2943.92	1294.79	2.27384	1.13173e-07	3134.48	1249.89	2.50852	2.16496e-09	74	hypothetical protein
GGTG_10095	3175.07	1080.18	2.93977	4.8649e-21	2946.2	837.411	3.51585	2.91913e-28	720	tRNA-dihydrouridine synthase 3
GGTG_10096	17.6211	6.39685	2.75137	0.0271364	15.8772	3.99669	3.89575	0.00560302	105	hypothetical protein
GGTG_10100	3247.82	1246.42	2.60608	6.52044e-07	4900.12	1695.71	2.88984	2.54815e-08	765	hypothetical protein
GGTG_10101	2142.73	1390.66	1.54139	3.09611e-06	2305.1	1428.46	1.61475	1.81679e-07	1184	transcription initiation factor TFIID subunit 1
GGTG_10103	1053.02	474.161	2.21857	2.02826e-06	778.747	358.591	2.16542	5.53819e-06	676	retrograde regulation protein 2
GGTG_10155	605.367	456.149	1.32794	0.0016833	636.728	490.105	1.30331	0.00355854	720	hypothetical protein
GGTG_10189	211.697	108.687	1.94906	0.0065912	237.818	89.8885	2.63458	4.29251e-05	664	hypothetical protein
GGTG_10225	128.55	85.7974	1.50004	0.0126572	117.903	71.3628	1.647	0.00228017	111	hypothetical protein
GGTG_10229	4501.95	3181.03	1.41546	0.0494863	4348.5	2463.49	1.7652	0.000650247	499	nuclear localization sequence binding protein
GGTG_10267	1624.81	1120.19	1.45061	0.0149352	1544.59	1013.27	1.52415	0.0054679	1194	rho-type GTPase-activating protein 1
GGTG_10287	9368.44	6307.22	1.48532	0.00965619	10857.2	6766.38	1.6048	0.00162009	183	ADP-ribosylation factor
GGTG_10288	625.867	263.638	2.37229	0.0354709	415.706	182.225	2.27712	0.0499755	809	hypothetical protein
GGTG_10340	825.096	295.31	2.79436	0.00585304	791.688	207.475	3.81367	0.000225816	501	hypothetical protein
GGTG_10400	167.62	116.33	1.44852	0.0341892	153.951	95.5405	1.60675	0.0063922	243	hypothetical protein
GGTG_10464	134.028	65.473	2.03835	0.00488236	170.707	79.1894	2.16216	0.00184845	393	hypothetical protein
GGTG_10467	3241.83	598.345	5.41808	0.00775097	3507.82	271.831	12.9055	2.39755e-05	464	protease
GGTG_10484	795.501	124.64	6.37497	1.43992e-15	557.544	78.1297	7.12236	9.22026e-17	201	nitroreductase
GGTG_10504	1368.19	889.868	1.53834	0.0239641	1353.36	652.215	2.07676	4.63898e-05	329	rRNA 2'-O-methyltransferase fibrillarin
GGTG_10523	6164.66	1797.9	3.4287	0.0252992	5703.08	1491.62	3.82283	0.0145728	587	hypothetical protein
GGTG_10548	921.287	15.775	58.4424	6.63425e-11	242.987	28.392	8.45733	0.00119518	80	hypothetical protein
GGTG_10589	66.1653	31.2007	2.1259	0.0290379	64.4416	25.1531	2.48516	0.00831464	220	hypothetical protein
GGTG_10726	207.087	142.506	1.45658	0.0360494	184.564	125.894	1.46109	0.0386646	373	ribonuclease H2 subunit A
GGTG_10748	99.3968	28.0175	3.54429	0.00030732	52.5877	19.4978	2.65141	0.0106916	464	hypothetical protein
GGTG_10839	980.401	722.091	1.35724	0.00890568	1027.82	769.543	1.33537	0.0145096	119	hypothetical protein
GGTG_10873	2940.47	1953.42	1.50511	0.0175302	2798.07	1917.3	1.45806	0.0320418	230	guanylate kinase
GGTG_10874	411.427	212.196	1.93627	0.00371321	335.577	181.753	1.83467	0.009299	388	hypothetical protein
GGTG_10888	196.967	0.376408	579.708	1.72546e-11	193.695	0	1056.65	1.25191e-13	385	hypothetical protein
GGTG_10889	84.8208	0	486.872	3.70121e-10	119.527	0	652.478	4.43959e-11	410	hypothetical protein
GGTG_10890	173.49	0	992.252	2.63127e-14	122.301	0	667.297	8.35986e-13	898	hypothetical protein
GGTG_10894	1753.88	1285.54	1.36533	0.00723284	1377.79	1010.13	1.36448	0.00821581	1917	DNA helicase INO80
GGTG_10922	938.884	646.428	1.45356	0.00249094	989.88	752.312	1.31344	0.0354385	2730	hypothetical protein
GGTG_10926	4105.22	1232.74	3.33023	0.014378	7381.37	2208.3	3.34306	0.0148784	137	hypothetical protein
GGTG_10976	374.709	107.024	3.49827	0.00200517	428.114	47.3625	8.96594	1.63894e-08	717	hypothetical protein
GGTG_11104	337.636	110.684	3.04135	1.06209e-09	367.788	100.573	3.67019	7.60025e-13	259	3-oxoacyl-[acyl-carrier-protein] reductase
GGTG_11115	151.915	26.31	5.77448	1.22197e-05	73.9921	11.7318	6.13826	2.38365e-05	846	hypothetical protein
GGTG_11157	88.1996	10.3331	8.52973	5.09151e-13	57.5569	9.90751	5.59672	2.12577e-08	341	hypothetical protein
GGTG_11158	24.6244	1.15715	19.9685	9.28218e-06	17.153	0.796762	18.1401	0.000166932	194	hypothetical protein
GGTG_11168	176.355	52.6758	3.34051	1.37944e-08	116	45.2102	2.57046	2.64333e-05	331	hypothetical protein
GGTG_11185	160.753	89.0585	1.80039	0.00402792	116.59	71.1122	1.64695	0.0216872	128	hypothetical protein
GGTG_11201	197.389	123.86	1.59905	0.0213662	202.517	127.077	1.58466	0.0254683	576	hypothetical protein
GGTG_11272	168.436	70.6024	2.37836	3.19693e-05	165.488	56.5282	2.91633	2.74211e-07	969	Ulp1 protease
GGTG_11274	1725.68	718.695	2.40081	0.0440569	2112.39	822.22	2.568	0.0300822	633	hypothetical protein
GGTG_11276	277.434	82.5271	3.38196	1.1135e-11	225.798	112.561	2.00405	0.000199066	1032	hypothetical protein
GGTG_11279	1605.28	994.939	1.61451	0.00242326	1476.16	1056.29	1.39709	0.0455155	661	RNA polymerase II transcription factor B subunit 1
GGTG_11308	649.88	496.473	1.307	0.0182088	682.463	469.107	1.4535	0.000609687	374	hypothetical protein
GGTG_11365	1733.7	1403.61	1.23509	0.0160642	1646.17	1284.38	1.28198	0.00417078	386	hypothetical protein
GGTG_11416	18.7726	4.31315	4.26165	0.0317534	56.0838	14.2883	3.99596	0.0221704	87	hypothetical protein
GGTG_11452	42.3342	12.0414	3.54244	0.00110498	34.0429	8.84125	3.84205	0.0010054	114	hypothetical protein
GGTG_11453	189.176	113.059	1.66767	0.0173251	176.126	108.248	1.6274	0.0266409	92	hypothetical protein
GGTG_11461	45.3585	5.70248	8.27744	3.73384e-06	44.6638	6.31734	6.9571	1.86632e-05	1856	hypothetical protein
GGTG_11565	157.042	120.816	1.29686	0.0427618	187.912	119.299	1.57239	0.000119567	219	hypothetical protein
GGTG_11587	79.3443	17.6567	4.54436	3.34516e-11	64.6395	23.6337	2.75002	8.24909e-06	240	hypothetical protein
GGTG_11627	405.823	141.339	2.87059	0.000120479	334.089	77.6621	4.29124	7.4626e-08	120	hypothetical protein
GGTG_11628	702.186	166.663	4.2142	3.5239e-08	489.645	108.099	4.52373	9.9142e-09	222	tetraspanin
GGTG_11659	575.887	421.273	1.36504	0.000532803	564.667	422.469	1.34445	0.00110567	360	hypothetical protein
GGTG_11735	889.805	708.821	1.25537	0.033378	1091.99	880.196	1.24217	0.0435016	1263	hypothetical protein
GGTG_11759	244.77	188.001	1.30465	0.0183991	297.361	218.256	1.36682	0.00366132	477	WD repeat-containing protein
GGTG_11842	120.069	5.90464	20.5541	1.85892e-05	30.5275	4.49305	6.75904	0.0144902	499	hypothetical protein
GGTG_11844	48.7534	1.53381	31.2273	6.02384e-08	26.9836	1.26561	21.2334	1.30285e-05	589	hypothetical protein
GGTG_11845	14.4562	2.8652	5.10051	0.00533389	12.8621	1.73446	7.83094	0.00236436	485	hypothetical protein
GGTG_11849	71.3371	18.5223	3.80044	4.73375e-05	39.6301	10.1894	3.89959	0.000211111	166	hypothetical protein
GGTG_11854	14.4046	2.98075	4.63127	0.0106975	10.6841	0.531175	16.822	0.0027426	264	hypothetical protein
GGTG_11887	219.339	0.28954	646.024	1.41098e-11	140.063	0.265587	392.553	5.63611e-10	339	hypothetical protein
GGTG_11899	80.8922	17.5114	4.58056	5.00797e-08	66.5909	15.5561	4.15268	7.8884e-07	1077	hypothetical protein
GGTG_11909	1172.17	973.9	1.204	0.037862	1218.68	1001.15	1.21761	0.0275747	1533	WD repeat-containing protein mip1
GGTG_11910	1161.78	730.666	1.58913	0.0249822	901.025	537.269	1.67605	0.0122612	593	aspartyl-tRNA synthetase
GGTG_11929	183.863	53.5797	3.43004	0.029799	271.782	31.1268	8.74401	5.08487e-05	543	hypothetical protein
GGTG_11983	423.407	183.977	2.30062	6.35337e-07	323.297	137.373	2.35186	5.29194e-07	174	hypothetical protein
GGTG_11985	818.605	587.236	1.39657	0.0115578	964.62	624.06	1.54386	0.000686091	613	hypothetical protein
GGTG_11990	62.372	16.0366	3.94825	9.92526e-07	52.8142	21.1996	2.4983	0.00132322	87	hypothetical protein
GGTG_11997	14.4522	3.03944	4.96518	0.00575368	6.95061	1.96523	4.1842	0.0494271	141	hypothetical protein
GGTG_12105	215.696	69.4402	3.09501	3.6121e-07	159.792	63.3621	2.48692	7.88223e-05	675	hypothetical protein
GGTG_12107	307.914	104.466	2.94316	1.00097e-14	259.453	109.353	2.34525	2.0617e-09	494	hypothetical protein
GGTG_12128	86.3695	0.28954	254.407	1.90851e-09	160.645	0.468849	451.779	2.27756e-11	181	hypothetical protein
GGTG_12129	740.299	0.868367	789.938	1.20868e-25	848.109	0.761943	1308.6	4.12856e-21	530	hypothetical protein
GGTG_12132	37.228	0	213.369	9.24959e-08	24.0963	0	132.971	1.52828e-06	109	hypothetical protein
GGTG_12147	33.2135	0	188.993	1.14815e-07	25.3787	0	139.004	7.45938e-07	348	hypothetical protein
GGTG_12148	119.909	0	688.019	3.70174e-13	131.553	0.468849	370.322	6.077e-11	1890	hypothetical protein
GGTG_12150	66.7796	0	381.95	1.38995e-10	66.0473	0.265587	184.929	2.47997e-08	516	hypothetical protein
GGTG_12158	44.2595	0	254.681	9.32356e-10	48.1074	0	261.736	7.39343e-10	201	hypothetical protein
GGTG_12168	1796.73	0.955235	1908.93	7.92355e-35	1759.02	2.16849	1078.84	2.25229e-48	297	hypothetical protein
GGTG_12169	334.84	0.289287	987.427	9.95494e-15	312.963	0.468849	878.415	2.90118e-14	413	hypothetical protein
GGTG_12178	1555.6	1140.62	1.36401	0.0451137	1618.94	1020.08	1.58651	0.00181284	368	eukaryotic translation initiation factor 3 subunit F
GGTG_12230	475.635	259.409	1.83146	0.000626745	381.047	209.507	1.82893	0.000777199	110	vacuolar ATPase assembly integral membrane protein VMA21
GGTG_12254	56.8178	16.9628	3.34003	6.91234e-05	31.6147	16.1479	1.98406	0.0463162	218	hypothetical protein
GGTG_12280	146.755	53.0019	2.77581	7.9959e-06	116.706	46.6336	2.47215	0.00012999	238	hypothetical protein
GGTG_12320	1126.26	106.634	10.5677	7.49029e-32	1073.98	67.4485	16.0412	8.75332e-42	307	hypothetical protein
GGTG_12330	7295.16	4762.62	1.53178	0.00243843	6394.86	4085.66	1.56554	0.00141834	172	hypothetical protein
GGTG_12348	52.0071	7.46764	6.92124	0.000136069	46.1687	7.63066	6.07714	0.000470528	791	hypothetical protein
GGTG_12349	1183.44	285.238	4.14805	0.000189363	793.79	221.012	3.59279	0.000993128	374	hypothetical protein
GGTG_12351	43.1581	0	247.652	7.56306e-08	19.6983	0.293094	55.0352	0.000175665	174	hypothetical protein
GGTG_12356	1630.88	810.61	2.01212	0.0383435	2563.77	1110.33	2.30873	0.0117509	459	hypothetical protein
GGTG_12358	105.559	35.3132	2.99116	0.0123799	44.6493	15.7066	2.81603	0.0292551	125	hypothetical protein
GGTG_12360	311.468	84.691	3.67212	5.04495e-06	196.683	94.0242	2.0954	0.0165835	352	NADP-dependent leukotriene B4 12-hydroxydehydrogenase
GGTG_12362	1498.17	703.126	2.13004	0.003497	1410.79	655.514	2.15284	0.00319744	1417	pleiotropic drug resistance protein 1
GGTG_12371	506.188	258.316	1.95548	0.001389	533.317	177.249	3.00002	4.57523e-08	629	hypothetical protein
GGTG_12373	140.724	58.6734	2.38244	0.000552985	175.679	53.7662	3.2529	1.28619e-06	191	hypothetical protein
GGTG_12375	729.982	225.231	3.23842	3.68658e-05	996.873	198.633	5.0214	5.53127e-09	382	hypothetical protein
GGTG_12376	583.17	242.269	2.40401	8.23785e-05	416.995	209.812	1.98006	0.00330302	565	hypothetical protein
GGTG_12377	560.688	50.0481	11.2102	1.22663e-05	915.761	117.612	7.8015	0.000241397	177	hypothetical protein
GGTG_12384	35.0936	5.84722	5.91785	5.60715e-05	26.0967	5.85581	4.16123	0.00190785	104	hypothetical protein
GGTG_12385	1119.33	318.355	3.51524	8.33212e-15	913.17	263.927	3.4413	3.65306e-14	796	tissue alpha-L-fucosidase
GGTG_12386	120.675	34.4166	3.49622	3.11906e-05	128.526	35.8755	3.61569	1.81925e-05	217	hypothetical protein
GGTG_12392	1183.51	333.213	3.55057	4.79067e-08	805.352	250.864	3.20969	7.31258e-07	674	hypothetical protein
GGTG_12393	3451.95	1231.67	2.80206	7.7249e-11	3620.32	1122.13	3.22654	9.07433e-14	192	ARP2/3 complex 21 kDa subunit
GGTG_12394	2480.31	876.148	2.83052	0.000410122	2435.79	901.491	2.70071	0.000821317	523	hypothetical protein
GGTG_12398	55.2598	16.1798	3.3771	0.000450621	31.1185	11.9553	2.55659	0.0152387	173	hypothetical protein
GGTG_12399	619.028	115.465	5.3541	2.21359e-11	523.29	118.75	4.40692	4.96352e-09	627	endoplasmic reticulum mannosyl-oligosaccharide 1,2-alpha-mannosidase
GGTG_12401	1139.39	166.841	6.82778	3.75025e-05	418.186	94.6923	4.42479	0.00223616	582	lipase 4
GGTG_12409	843.459	301.067	2.80079	2.14113e-05	693.715	251.668	2.75786	3.23714e-05	375	oxidoreductase
GGTG_12410	56.4943	18.3526	3.09389	0.00012813	47.1302	14.3731	3.14923	0.000203093	409	hypothetical protein
GGTG_12414	96.4683	40.0612	2.40957	0.0248364	82.1946	24.485	3.40325	0.00164864	1058	hypothetical protein
GGTG_12415	2057.74	799.879	2.57113	1.63448e-18	2416.02	711.353	3.39049	1.34848e-30	91	37S ribosomal protein Mrp10
GGTG_12416	4833.43	1443.47	3.34803	1.6127e-11	5050.4	1144.24	4.41161	5.8436e-17	1020	rho guanine nucleotide exchange factor scd1
GGTG_12417	30.2286	7.20678	4.06801	0.00127319	36.2621	11.1069	3.27277	0.00474696	289	hypothetical protein
GGTG_12418	47.4131	12.4462	3.78947	5.30662e-05	44.7056	14.3927	3.16385	0.000526061	238	hypothetical protein
GGTG_12420	794.431	97.8926	8.1223	8.14557e-33	924.751	87.7548	10.4877	1.37046e-40	305	charged multivesicular body protein 5
GGTG_12421	10.5321	0.868367	11.1218	0.00378143	17.07	1.34813	13.0487	0.000435576	58	hypothetical protein
GGTG_12422	1234.65	77.3738	15.974	5.35485e-21	804.241	80.0323	10.0898	9.1109e-15	1468	hypothetical protein
GGTG_12427	122.442	29.1208	4.18668	2.68843e-06	105.98	19.3159	5.66887	3.64859e-08	213	hypothetical protein
GGTG_12430	101.819	39.5119	2.60001	0.000333701	69.276	25.7416	2.67987	0.000476808	91	hypothetical protein
GGTG_12434	43.3486	10.769	4.07806	4.34347e-05	44.9302	13.1585	3.40822	0.000286157	88	hypothetical protein
GGTG_12435	124.151	20.9562	5.89809	7.30196e-20	136.838	28.7517	4.69669	2.75071e-17	241	endoglucanase II
GGTG_12437	731.729	244.06	2.99299	2.18582e-10	606.244	277.138	2.19117	1.07765e-05	600	dicarboxylic amino acid permease
GGTG_12442	9322.74	2105.13	4.4283	5.16537e-09	7721.3	2964.92	2.60443	0.000338857	135	hypothetical protein
GGTG_12443	173.768	61.0446	2.83607	7.93005e-13	201.746	79.3292	2.5097	5.42874e-11	329	cytochrome c1 heme lyase
GGTG_12448	33.9381	13.403	2.52573	0.00347823	20.0362	8.50994	2.39267	0.018515	290	hypothetical protein
GGTG_12502	231.728	0	1328.4	1.50017e-16	201.511	0.265587	564.627	4.93265e-13	848	hypothetical protein
GGTG_12504	135.854	0.28954	398.775	1.70153e-11	177.501	0	968.218	6.05243e-15	279	hypothetical protein
GGTG_12505	116.678	0	669.418	2.85895e-13	179.038	0	980.212	7.98839e-15	396	hypothetical protein
GGTG_12506	134.265	0.28954	395.551	5.30303e-11	235.582	0.468849	661.749	7.14549e-13	461	hypothetical protein
GGTG_12510	57.5199	0.28954	169.858	2.08699e-08	37.3013	0	205.15	5.92424e-09	330	hypothetical protein
GGTG_12511	27.0904	0	155.202	7.50558e-08	19.8103	0	108.093	7.70265e-07	50	hypothetical protein
GGTG_12515	216.009	0	1238.59	8.11428e-15	109.917	0.468849	309.205	7.39343e-10	220	hypothetical protein
GGTG_12517	20.7762	0.955235	21.9629	3.13757e-05	11.9532	1.02753	12.4085	0.00110606	512	hypothetical protein
GGTG_12518	721.018	0.955235	765.798	8.65297e-27	514.523	0.293094	1444.04	1.00532e-16	407	hypothetical protein
GGTG_12520	39.7496	0	227.861	2.02641e-09	38.7473	0	211.726	3.47391e-09	926	hypothetical protein
GGTG_12526	11.6755	0	67.5188	5.43125e-05	12.2329	0	67.7364	5.30981e-05	697	hypothetical protein
GGTG_12528	37.3966	0	214.387	1.76242e-08	77.4186	0	424.61	1.23037e-10	114	hypothetical protein
GGTG_12539	342.801	0	1966.65	7.28441e-17	176.182	0.468849	495.163	1.60113e-11	506	hypothetical protein
GGTG_12540	891.266	0.376408	2625.3	2.45556e-19	808.562	0.761943	1250.02	2.53972e-21	175	hypothetical protein
GGTG_12543	125.888	0	721.909	2.95412e-12	119.991	0	657.394	6.11655e-12	380	hypothetical protein
GGTG_12544	22.992	0	132.506	3.32555e-07	22.4069	0	123.614	5.09181e-07	109	hypothetical protein
GGTG_12555	939.558	250.424	3.7544	2.3932e-11	919.887	306.678	3.00343	4.07868e-08	203	hypothetical protein
GGTG_12566	103.448	19.9731	5.18199	0.00314531	144.488	8.73854	16.3794	3.86763e-07	146	hypothetical protein
GGTG_12577	24.7617	0	141.514	3.98795e-06	25.8817	0	142.135	3.97414e-06	178	hypothetical protein
GGTG_12578	50.7214	23.4469	2.21869	0.00518027	49.1131	22.3238	2.22841	0.0056054	612	hypothetical protein
GGTG_12683	135.071	70.9512	1.90155	0.0321091	227.805	116.076	1.958	0.0218902	502	nicotinamide mononucleotide permease
GGTG_12747	290.78	95.3506	3.05689	0.000352499	458.669	84.5359	5.40486	1.88878e-08	916	histone-lysine N-methyltransferase SET9
GGTG_12780	740.511	88.2545	8.39461	6.87118e-05	555.982	62.4525	8.92023	4.54634e-05	349	hypothetical protein
GGTG_12832	1318.63	71.4923	18.4486	2.99384e-07	1262.57	45.5588	27.6769	4.60386e-09	147	hypothetical protein
GGTG_12838	451.316	273.094	1.6517	0.000214092	402.901	234.607	1.71826	6.96874e-05	493	mitochondrial chaperone BCS1
GGTG_12888	1876.82	1324.14	1.41736	0.00356452	2043.08	1526.28	1.33947	0.0176303	90	hypothetical protein
GGTG_12960	27.6988	11.4349	2.50074	0.00767326	20.3189	5.11015	4.15872	0.000466278	296	hypothetical protein
GGTG_12965	21148.4	15323.7	1.38013	0.0453541	27090.2	16269.3	1.66517	0.000809102	919	plasma membrane ATPase
GGTG_12970	467.017	105.887	4.41358	5.64164e-06	804.548	144.251	5.57197	8.40134e-08	458	hypothetical protein
GGTG_12976	1893.53	297.621	6.3697	5.26652e-68	1749.01	232.05	7.55703	1.92234e-78	278	tubulin folding cofactor B
GGTG_13005	559.328	262.213	2.13601	0.00180697	339.35	192.5	1.76111	0.0282164	320	hypothetical protein
GGTG_13009	65.9555	1.24427	52.8113	2.98218e-07	52.2919	1.78947	31.3815	3.06157e-06	1259	hypothetical protein
GGTG_13010	34.6699	2.19976	15.7818	9.84411e-05	30.5132	1.06235	25.1433	7.0331e-05	1092	hypothetical protein
GGTG_13015	712.935	0.665695	1135.59	1.2817e-20	559.293	2.26563	248.14	1.99403e-40	751	hypothetical protein
GGTG_13094	2500.05	690.479	3.62082	0.0101643	4830.31	1210.6	3.98861	0.00555112	331	hypothetical protein
GGTG_13125	127.013	18.9312	6.71085	0.00404979	84.4342	9.56447	9.06766	0.00109516	235	hypothetical protein
GGTG_13138	1038.63	135.932	7.64178	1.38585e-06	799.011	271.442	2.93781	0.0183481	395	alpha/beta hydrolase
GGTG_13141	63.747	25.1243	2.50915	0.000211941	62.7733	34.7496	1.84294	0.0161975	565	hypothetical protein
GGTG_13193	417.044	254.66	1.63496	4.98747e-06	339.471	255.771	1.32824	0.015409	426	hypothetical protein
GGTG_13202	15623	11129.1	1.4038	0.0341345	12915.5	8861.28	1.45752	0.0180734	136	40S ribosomal protein S24
GGTG_13214	745.327	322.914	2.30727	8.00277e-05	747.891	392.468	1.9061	0.0032876	549	hypothetical protein
GGTG_13232	11.8071	0	68.1723	2.82315e-05	12.7486	0	68.8797	2.62461e-05	304	hypothetical protein
GGTG_13233	596.853	0.28954	1757.47	5.57691e-16	288.598	0.468849	809.182	5.40862e-13	378	hypothetical protein
GGTG_13234	17.9519	0	103.176	2.1504e-06	13.3096	0	72.6639	1.54446e-05	388	hypothetical protein
GGTG_13236	124.441	0	712.11	1.84306e-13	150.991	0.468849	424.245	1.47482e-11	956	hypothetical protein, variant
GGTG_13239	106.764	0	610.785	5.58449e-13	115.472	0	630.864	3.89943e-13	1131	hypothetical protein
GGTG_13240	111.126	0.289287	326.747	1.102e-09	58.5993	0	321.764	1.32474e-09	200	hypothetical protein
GGTG_13241	26.043	0	148.498	9.33492e-08	27.2773	0	148.243	9.35061e-08	120	hypothetical protein
GGTG_13242	320.053	0.28954	942.562	1.09052e-14	285.225	0.468849	801.638	4.71424e-14	393	hypothetical protein
GGTG_13243	330.789	0.289287	973.904	6.4875e-15	286.392	0	1567.71	6.14535e-17	1373	hypothetical protein
GGTG_13264	18.6249	0	106.643	4.67651e-06	12.1298	0	65.5209	5.70211e-05	1164	hypothetical protein
GGTG_13281	67.0038	0	383.89	6.06154e-11	63.9445	0	347.052	1.32937e-10	777	hypothetical protein
GGTG_13282	2167.31	1.15791	1792.92	1.0105e-15	2669.92	2.90293	1002.48	3.37649e-16	463	hypothetical protein
GGTG_13297	96.223	4.86431	20.2583	5.42876e-18	81.6999	5.19267	16.6619	9.31037e-16	334	hypothetical protein
GGTG_13309	34.7579	0	199.376	1.16934e-08	35.6025	0.468849	100.714	9.12445e-07	765	hypothetical protein
GGTG_13310	32.321	0	186.034	1.21173e-08	30.0407	0	164.188	2.84772e-08	182	hypothetical protein
GGTG_13311	16.8238	0	95.7068	3.5831e-06	10.5984	0	58.0125	5.35257e-05	453	hypothetical protein
GGTG_13331	47.0596	0.28954	139.169	8.51826e-08	45.4994	0.468849	128.097	1.48899e-07	340	hypothetical protein
GGTG_13333	11.0712	0.289287	32.519	0.000519876	14.3843	0	78.8949	7.07994e-06	1950	hypothetical protein
GGTG_13336	21.9713	0	125.781	0.00148237	9.37976	0	51.5542	0.0128183	84	hypothetical protein
GGTG_13341	176.89	0.955235	187.58	4.18367e-17	204.819	0.734436	316.995	1.96665e-14	561	hypothetical protein
GGTG_13351	84.0786	0	481.922	4.88693e-12	73.5353	0	401.571	2.20748e-11	712	hypothetical protein
GGTG_13381	116.252	0	666.726	2.15213e-12	113.04	0.734436	174.719	2.20565e-10	1169	hypothetical protein
GGTG_13384	533.059	0	3057.64	7.05551e-19	427.853	1.20329	434.949	6.25322e-20	989	hypothetical protein
GGTG_13394	27.1187	0	154.454	5.5992e-08	21.8731	0	119.737	3.02274e-07	1837	hypothetical protein
GGTG_13396	19.243	0	109.437	7.30282e-07	36.224	0.468849	102.222	9.33375e-07	97	hypothetical protein
GGTG_13405	45.1932	0	259.649	6.5462e-09	33.7105	0.586189	52.7902	4.55657e-06	354	hypothetical protein
GGTG_13414	186.103	1.0421	197.218	2.16613e-17	174.21	0	951.228	4.74963e-15	291	hypothetical protein
GGTG_13417	1345.1	1.15791	1078.17	1.51016e-35	1034.13	2.28583	525.544	1.37046e-40	515	hypothetical protein
GGTG_13418	59.0934	0	339.763	9.78189e-11	56.2213	0	305.651	2.26359e-10	305	hypothetical protein
GGTG_13421	62.6277	0.28954	185.392	1.77557e-08	75.669	0.293094	212.977	6.55397e-09	447	hypothetical protein
GGTG_13437	74.5341	0	428.03	1.20429e-11	84.4911	0	463.171	5.94104e-12	766	hypothetical protein
GGTG_13482	42.7779	0	245.952	2.42237e-06	39.6603	0	215.672	4.63512e-06	514	hypothetical protein
GGTG_13492	706.62	0.289287	2081.38	4.7774e-16	1151.37	0.468849	3228.53	6.95497e-18	245	hypothetical protein
GGTG_13493	326.599	0.289287	960.748	5.80334e-15	403.406	0.468849	1132.59	1.14935e-15	70	hypothetical protein
GGTG_13495	185.834	0	1066.31	3.78907e-15	153.082	0	838.326	3.4296e-14	236	hypothetical protein
GGTG_13496	3084.1	1.53406	1971.2	1.84884e-49	2265.92	1.23079	2308.39	4.62615e-34	169	hypothetical protein
GGTG_13507	15.3197	0	87.7021	1.24947e-05	14.0165	0	76.4714	2.50317e-05	332	hypothetical protein
GGTG_13509	2862.75	1.24452	2282.31	4.46765e-48	3211.19	3.69238	1090.06	8.01656e-83	73	hypothetical protein
GGTG_13513	42.093	0	239.691	5.1929e-09	30.9772	0	169.23	5.64554e-08	331	hypothetical protein
GGTG_13519	126.984	0	729.481	3.75526e-13	156.609	0.265587	440.06	2.39427e-11	1449	hypothetical protein, variant
GGTG_13524	176.432	0	1011.33	1.56927e-14	214.618	0	1174.61	3.81437e-15	644	hypothetical protein
GGTG_13525	48.5112	0	278.852	3.0557e-07	102.739	0	560.073	5.81031e-09	49	hypothetical protein
GGTG_13526	76.1592	0	437.176	5.10807e-09	171.881	0	937.63	3.01858e-11	211	hypothetical protein
GGTG_13528	1494.46	2.95257	528.081	7.29711e-67	1819.91	1.78947	1126.22	2.33873e-49	281	hypothetical protein
GGTG_13529	70.9361	0	404.735	3.04996e-11	84.2633	0	461.958	1.00305e-11	652	hypothetical protein
GGTG_13530	1273.77	0.578574	2034.71	1.25556e-23	891.658	0.734436	1380.18	8.10029e-22	1058	hypothetical protein
GGTG_13531	794.424	0.376408	2338.84	1.86926e-18	610.981	0.761943	942.626	3.12716e-19	389	hypothetical protein
GGTG_13537	111.976	0	641.585	2.00078e-12	66.6382	0.468849	187.416	2.13632e-08	214	hypothetical protein
GGTG_13541	2203.58	2.48904	879.719	5.76391e-52	1761.69	1.49638	1346.78	9.83825e-36	683	hypothetical protein
GGTG_13544	29.3643	0	169.619	4.33602e-08	15.1742	0	83.6521	3.85282e-06	470	hypothetical protein
GGTG_13549	643.13	0.57908	1027.11	1.94421e-19	562.672	0.531175	875.53	6.71362e-19	518	hypothetical protein
GGTG_13550	342.352	0.28954	1007	6.35695e-15	445.5	0	2433.51	8.44694e-19	740	CAMK protein kinase
GGTG_13555	78.0896	0	447.239	3.80299e-11	83.5752	0	456.905	3.13503e-11	230	hypothetical protein
GGTG_13556	2558.15	2.69172	914.053	1.47282e-59	2809.7	2.63734	1392.29	3.66747e-52	153	hypothetical protein
GGTG_13557	147.913	0	851.359	4.08513e-14	98.0604	0	536.256	2.39765e-12	107	hypothetical protein
GGTG_13560	48.9398	2.28688	22.1268	1.94769e-09	44.8434	0.937698	67.8953	3.06353e-07	716	hypothetical protein
GGTG_13561	20.994	0	120.844	1.27287e-06	16.7257	0	92.3323	5.95877e-06	848	hypothetical protein
GGTG_13565	70.5349	0	405.349	4.94245e-11	57.984	0.293094	163.511	3.72718e-08	432	hypothetical protein
GGTG_13566	77.6988	0.28954	229.259	2.73896e-08	92.4296	0.293094	259.849	1.21029e-08	946	hypothetical protein
GGTG_13576	61.5304	0.289287	181.4	8.20767e-09	54.6283	0	299.02	1.99808e-10	78	hypothetical protein
GGTG_13577	776.918	0.376408	2287.29	5.63164e-17	371.689	0	2032.07	1.78128e-16	855	hypothetical protein
GGTG_13579	126.425	0.57908	202.689	9.40631e-11	96.8564	0.265587	272.719	1.88273e-09	1098	hypothetical protein, variant
GGTG_13582	4741.39	4.31239	1081.42	1.11336e-121	5192.98	4.25106	1447.37	2.18443e-108	103	hypothetical protein
GGTG_13592	100.565	0	576.444	1.41098e-11	82.131	0.468849	231.309	1.07464e-08	1161	hypothetical protein, variant
GGTG_13594	19.1332	0	109.013	7.53965e-07	21.8705	0	120.283	3.97397e-07	243	hypothetical protein
GGTG_13595	13.6808	0	78.7929	6.692e-06	14.0725	0	77.2163	7.36172e-06	262	hypothetical protein
GGTG_13596	55.0047	0.28954	162.005	2.84344e-08	53.9448	0	295.273	3.7768e-10	176	hypothetical protein
GGTG_13600	118.823	0	682.022	2.12787e-13	156.41	0	854.351	2.52956e-14	1206	hypothetical protein, variant
GGTG_13601	187.126	0	1074.4	8.01607e-14	222.164	0.558682	347.778	1.25172e-12	1116	hypothetical protein, variant
GGTG_13602	67.5865	0	387.051	9.40631e-11	53.7496	0	294.662	7.65824e-10	454	hypothetical protein
GGTG_13605	32.6695	0	187.988	9.08562e-08	35.9114	0	197.446	6.59638e-08	768	hypothetical protein
GGTG_13612	130.98	0	749.436	7.52858e-14	118.996	0	652.234	2.42108e-13	160	hypothetical protein
GGTG_13620	181.648	65.9675	2.73497	1.34468e-08	199.652	80.259	2.47663	2.30244e-07	402	hypothetical protein
GGTG_13624	64.8172	15.9502	4.06016	2.47729e-05	37.2812	16.3108	2.25791	0.0263457	179	hypothetical protein
GGTG_13633	38.6667	7.96061	4.79766	2.01564e-05	38.2431	8.59926	4.71279	2.92209e-05	93	hypothetical protein
GGTG_13634	26.5183	8.22096	3.2214	0.0139199	35.7588	9.34152	3.74159	0.00398869	272	hypothetical protein
GGTG_13636	773.384	93.5524	8.27367	1.07213e-06	701.261	115.811	6.08071	4.20404e-05	219	copper transporter
GGTG_13688	97.8372	21.1322	4.64612	0.00366009	50.5287	10.2517	4.89401	0.00445644	654	hypothetical protein
GGTG_13755	12.3728	0	69.5318	2.00731e-05	24.2788	0	132.225	4.80815e-07	204	hypothetical protein
GGTG_13756	80.1448	0	459.106	3.22029e-11	64.1757	0	350.588	2.6138e-10	231	hypothetical protein
GGTG_13757	59.8084	0	343.005	7.41651e-10	50.644	0.468849	141.81	2.64593e-07	255	hypothetical protein
GGTG_13758	43.3324	0	248.337	1.32004e-09	62.843	0	344.822	1.00163e-10	68	hypothetical protein
GGTG_13769	479.999	0.376408	1414.06	1.09026e-16	537.504	0.531175	836.292	3.10548e-19	336	hypothetical protein
GGTG_13781	418.035	282.186	1.48318	0.0239164	522.702	274.748	1.90951	7.78455e-05	741	hypothetical protein
GGTG_13783	780.893	521.914	1.49575	4.90786e-05	723.34	502.277	1.43956	0.00031125	1222	ubiquitin-protein ligase E3A
GGTG_13808	13.5888	0	77.7059	1.25766e-05	9.10318	0	48.8934	0.000133318	231	hypothetical protein
GGTG_13832	46.247	0	265.835	2.16238e-09	81.113	0	441.021	4.41772e-11	412	hypothetical protein, variant
GGTG_13854	21.1578	0	121.449	3.8531e-06	16.416	0	90.5882	1.78187e-05	97	hypothetical protein
GGTG_13856	61.0019	0	349.22	6.94166e-11	70.2278	0.734436	108.928	1.797e-09	351	hypothetical protein
GGTG_13857	63.1119	0	363.145	5.09938e-11	55.5266	0.468849	156.616	2.68881e-08	537	hypothetical protein
GGTG_13926	104.115	0	594.621	1.22581e-12	63.1663	0.293094	177.251	1.50055e-08	299	hypothetical protein
GGTG_13929	11.7264	0	67.2581	4.80408e-05	13.2492	0	73.2595	3.10437e-05	171	hypothetical protein, variant
GGTG_13950	7479.85	827.461	9.03974	0.00528452	3285.71	213.296	15.4063	0.000397158	370	hypothetical protein
GGTG_13965	1957.3	1509.26	1.29746	0.0267143	2033.88	1477.88	1.37752	0.00536981	420	ran GTPase-activating protein 1
GGTG_13995	2048.16	1220.22	1.67857	0.0174027	2146.32	1345.03	1.59598	0.0362346	660	hypothetical protein
GGTG_13999	477.605	221.751	2.1548	0.0103817	313.427	159.172	1.96029	0.0301023	427	hypothetical protein
GGTG_14002	155.822	48.7758	3.18923	0.000357766	158.78	44.313	3.53687	9.63586e-05	1132	TBC1 domain family member 10A
GGTG_14033	107.609	0.376408	317.198	1.55184e-10	130.886	0	716.447	1.63361e-13	1434	hypothetical protein
GGTG_14039	633.01	279.228	2.2676	0.000376779	498.627	240.697	2.08035	0.00186996	356	homoserine kinase
GGTG_14063	1743.91	861.814	2.0236	0.00109425	1462.02	917.451	1.59333	0.042874	705	hypothetical protein
GGTG_14073	1075.11	609.529	1.76455	0.000283966	1349.39	688.616	1.95772	1.15765e-05	488	hypothetical protein
GGTG_14080	3313.23	981.478	3.37533	0.000284061	2383.85	1018.36	2.34031	0.0161663	474	hypothetical protein
GGTG_14105	31.8933	11.4044	2.75848	0.019954	53.942	4.25837	13.5889	2.16629e-08	514	hypothetical protein
GGTG_14106	168.925	101.711	1.66078	0.00237367	121.911	72.8664	1.69008	0.00287424	141	hypothetical protein
GGTG_14111	44.5734	10.3633	4.27012	0.00495406	17.864	4.88329	3.42798	0.039422	452	methylitaconate delta2-delta3-isomerase
GGTG_14149	127.572	0	731.854	8.49695e-14	104.554	0.293094	294.314	1.86586e-10	474	hypothetical protein
GGTG_14150	198.733	0	1140.16	1.11367e-15	282.882	0.293094	794.444	3.24107e-14	110	hypothetical protein
GGTG_14151	93.9368	0	540.382	3.93433e-12	111.778	0.468849	314.394	2.80199e-10	179	hypothetical protein
GGTG_14152	106.298	0	611.948	1.33178e-12	142.159	0	778.441	1.49957e-13	145	hypothetical protein
GGTG_14155	1311.81	885.427	1.48109	0.0209252	1706.89	791.295	2.15937	9.52024e-07	183	hypothetical protein
GGTG_14157	106.111	0	607.661	3.93511e-12	117.666	0.293094	330.822	4.34237e-10	478	hypothetical protein
GGTG_14168	46.9103	0	270.013	4.21529e-09	48.5151	0.468849	136.801	3.31609e-07	212	hypothetical protein
GGTG_14171	133.761	0.376408	394.706	4.83972e-11	139.209	0	762.716	1.88554e-13	102	hypothetical protein
GGTG_14173	83.0666	26.0214	3.20252	1.84622e-06	84.0718	40.8849	2.05672	0.00341691	185	hypothetical protein
GGTG_14187	13.1377	0	74.5515	6.29642e-05	11.2718	0	62.3501	0.000141378	343	hypothetical protein
GGTG_14191	16.9747	1.24478	13.5793	0.00512666	25.8226	0	139.995	1.39048e-05	116	hypothetical protein
GGTG_14199	12176.3	10.3316	1178.28	5.33972e-24	2775.26	5.02031	569.459	6.60414e-18	118	hypothetical protein
GGTG_14221	28.9149	0.376408	84.8251	7.58786e-06	42.0548	3.28585	13.86	1.20598e-06	406	hypothetical protein
GGTG_14241	39.3639	13.9516	2.82137	0.00102788	43.812	20.6512	2.15833	0.0134067	179	hypothetical protein
GGTG_14244	230.008	104.784	2.18898	5.04495e-06	237.166	143.804	1.64993	0.00504666	1054	sexual differentiation process protein isp4
GGTG_14247	293.755	155.413	1.89078	0.00049765	206.558	134.199	1.53599	0.0299546	916	hypothetical protein
GGTG_14274	19.2518	0	110.952	1.06493e-06	33.5963	0	184.263	4.13382e-08	558	hypothetical protein
GGTG_14293	16.9852	0	97.4099	5.12705e-06	14.609	0	80.5677	1.42254e-05	220	hypothetical protein
GGTG_14302	2839.06	72.3913	39.2211	1.17401e-09	2011.3	68.8461	29.2284	2.84772e-08	140	hypothetical protein
GGTG_14317	7.88453	0	45.8455	0.00207093	18.5492	0	100.745	0.000122318	303	hypothetical protein
GGTG_14328	282.104	0	1618.28	6.03079e-17	407.21	0	2222.71	2.19033e-18	460	hypothetical protein
GGTG_14340	444.44	0.289287	1310.04	5.57691e-16	517.658	0.293094	1453.16	1.97985e-16	539	hypothetical protein
GGTG_14357	52.0908	22.0593	2.38073	0.00690182	32.1571	13.8194	2.45259	0.0113904	424	hypothetical protein
GGTG_14363	43.4252	0	249.23	3.1505e-08	41.9859	0	230.576	5.0437e-08	359	hypothetical protein
GGTG_14364	35.1105	0	202.855	6.00812e-09	46.374	0	254.107	1.10263e-09	353	hypothetical protein
GGTG_14365	5211.77	1168.15	4.46133	2.20521e-10	3606.4	916.579	3.93328	8.39543e-09	387	diphosphomevalonate decarboxylase
GGTG_14368	117.916	0.376408	347.122	1.63713e-09	109.3	0	595.528	3.33621e-11	478	hypothetical protein
GGTG_14374	11570.8	5.75959	1981.6	3.62592e-53	9724.41	14.5696	706.813	1.55745e-45	210	hypothetical protein
GGTG_14393	63.4169	0	365.693	1.15864e-10	81.1913	0	443.786	2.43657e-11	94	hypothetical protein
GGTG_14394	83.758	0	482.382	2.7942e-11	101.292	0	554.523	8.9797e-12	250	hypothetical protein
GGTG_14404	12.9142	0.289287	37.329	0.00052676	12.4647	0	67.8244	3.96554e-05	69	hypothetical protein
GGTG_14410	594.029	0.376408	1749.76	2.2665e-17	618.559	0.734436	957.626	1.23349e-19	196	hypothetical protein
GGTG_14411	113.838	0	651.412	4.42095e-13	85.1655	0	467.447	7.54041e-12	105	hypothetical protein
GGTG_14415	60.617	0	346.2	9.11118e-11	51.7973	0	283.882	4.36702e-10	190	hypothetical protein
GGTG_14419	24.0701	6.42604	3.66371	0.000765678	44.3464	12.2135	3.60262	9.94956e-05	177	hypothetical protein
GGTG_14422	15.774	0	90.1423	2.86661e-06	19.3575	0	106.362	1.03191e-06	187	hypothetical protein
GGTG_14428	377.38	0.376408	1110.9	8.11428e-15	270.574	0.531175	423.395	1.66757e-14	247	hypothetical protein
GGTG_14436	64.1207	0.289287	188.673	1.10104e-08	78.1327	0	425.348	2.37621e-11	223	hypothetical protein
GGTG_14438	2325.1	62.0018	37.4977	1.63847e-08	1607.76	52.9329	30.3851	1.30328e-07	192	hypothetical protein
GGTG_14440	62.845	0	359.502	9.4127e-10	42.2434	0.468849	119.02	1.11672e-06	173	hypothetical protein
