# Supplementary material for: pH effect on strain-specific transcriptomes of the take-all fungus
Source: PLoS One. 2020 Jul 30;15(7):e0236429. doi: 10.1371/journal.pone.0236429 (PMC7392285; doi:10.1371/journal.pone.0236429)
Supplement: S4 Table — (XLSX) [file pone.0236429.s005.xlsx]

## Sheet: PG38>PG6
S4 Table. Description of the gene subsets responsible for the main driving GO-term enrichments between the strains.
A. Description of the G. tritici genes overexpressed in PG38 compared to PG6 driving the main GO-term enrichments.
GO_cat	GO.ID	GO-Term	Number of genes	G. tritici Gene	Gene Description
BP	GO:0006273	lagging strand elongation	2	GGTG_00999	hypothetical protein
BP	GO:0006273	lagging strand elongation	2	GGTG_05916	DNA-repair protein rad2
BP	GO:0001302	replicative cell aging	2	GGTG_02155	hypothetical protein
BP	GO:0001302	replicative cell aging	2	GGTG_05916	DNA-repair protein rad2
BP	GO:0006284	base-excision repair	2	GGTG_05916	DNA-repair protein rad2
BP	GO:0006284	base-excision repair	2	GGTG_12870	N-glycosylase/DNA lyase
BP	GO:0000731	DNA synthesis involved in DNA repair	2	GGTG_05916	DNA-repair protein rad2
BP	GO:0000731	DNA synthesis involved in DNA repair	2	GGTG_08203	DNA polymerase alpha catalytic subunit
BP	GO:0006312	mitotic recombination	2	GGTG_05916	DNA-repair protein rad2
BP	GO:0006312	mitotic recombination	2	GGTG_08203	DNA polymerase alpha catalytic subunit
MF	GO:0051537	2 iron, 2 sulfur cluster binding	4	GGTG_05085	FAD dependent oxidoreductase
MF	GO:0051537	2 iron, 2 sulfur cluster binding	4	GGTG_07036	NADH-ubiquinone oxidoreductase 24 kDa subunit
MF	GO:0051537	2 iron, 2 sulfur cluster binding	4	GGTG_09808	putidaredoxin reductase
MF	GO:0051537	2 iron, 2 sulfur cluster binding	4	GGTG_11192	xanthine dehydrogenase
BP	GO:0017001	antibiotic catabolic process	2	GGTG_03818	catalase-1
BP	GO:0017001	antibiotic catabolic process	2	GGTG_10942	hypothetical protein

## Sheet: PG6>PG38
S4 Table. Description of the gene subsets responsible for the main driving GO-term enrichments between the strains.
B. Description of the G. tritici genes overexpressed in PG6 compared to PG38 driving the main GO-term enrichments.
GO_cat	GO.ID	GO-Term	Number of genes	G. tritici Gene	Gene Description
BP	GO:0034314	Arp2/3 complex-mediated actin nucleation	2	GGTG_04621	Arp2/3 complex subunit
BP	GO:0034314	Arp2/3 complex-mediated actin nucleation	2	GGTG_12393	ARP2/3 complex 21 kDa subunit
BP	GO:0032543	mitochondrial translation	3	GGTG_00295	mitochondrial ribosomal small subunit component
BP	GO:0032543	mitochondrial translation	3	GGTG_07802	threonyl-tRNA synthetase
BP	GO:0032543	mitochondrial translation	3	GGTG_12415	37S ribosomal protein Mrp10
CC	GO:0000922	spindle pole	2	GGTG_00486	hypothetical protein
CC	GO:0000922	spindle pole	2	GGTG_03210	nuclear distribution protein pac-1a
MF	GO:0001671	ATPase activator activity	2	GGTG_01815	mitochondrial import inner membrane translocase subunit tim-14
MF	GO:0001671	ATPase activator activity	2	GGTG_07535	hsp90-like protein
