# Supplementary material for: pH effect on strain-specific transcriptomes of the take-all fungus
Source: PLoS One. 2020 Jul 30;15(7):e0236429. doi: 10.1371/journal.pone.0236429 (PMC7392285; doi:10.1371/journal.pone.0236429)
Supplement: S5 Table — (XLSX) [file pone.0236429.s006.xlsx]

## Sheet: N>A
S5 Table. Description of the G. tritici genes differentially expressed between the pH.
A. Description of the G. tritici genes overexpressed at neutral pH compared to acidic.
G. tritici Gene	G. tritici gene expression level	G. tritici gene expression level	Fold change	P-value	G. tritici gene expression level	G. tritici gene expression level	Fold change	P-value	Length	Description
	in PG6A	in PG6N			in PG38A	in PG38N
GGTG_00036	133.805	382.861	2.86326	0.000763169	118.791	320.587	2.70246	0.00154396	696	hypothetical protein
GGTG_00061	24704.2	38936.2	1.57609	0.0497513	20606.5	34657.7	1.68183	0.0222775	305	polyubiquitin
GGTG_00064	1770.2	2886.13	1.63007	0.00237855	1713.73	2492.17	1.45393	0.0249813	301	nicotinamide mononucleotide adenylyl transferase, variant
GGTG_00134	1089.57	9643.49	8.85274	0.000276709	465.68	6421.57	13.7875	6.77961e-06	351	hypothetical protein
GGTG_00140	11905.5	35644	2.99409	6.60626e-15	11954.9	36572.6	3.05912	1.31858e-15	243	cross-pathway control protein 1
GGTG_00142	332.515	1200.1	3.60985	0.000212218	661.723	1759.67	2.6597	0.00601653	556	hypothetical protein
GGTG_00143	13.6654	31.7389	2.34735	0.0133916	14.4438	38.4504	2.71643	0.00183508	378	2-dehydropantoate 2-reductase
GGTG_00147	1189.24	1948.39	1.63724	2.06077e-05	1190.87	1830.44	1.53734	0.000230172	682	hypothetical protein
GGTG_00202	1650.57	6278.53	3.80342	0.00498971	1361.5	5030.13	3.69433	0.00595672	519	vacuolar calcium ion transporter
GGTG_00237	760.974	1607.41	2.11075	0.00110476	647.474	2044.11	3.15522	1.07756e-07	512	benzoate 4-monooxygenase
GGTG_00238	422.379	744.477	1.75654	1.66379e-07	504.62	709.867	1.40693	0.00244108	464	hypothetical protein
GGTG_00266	1004.75	1566.7	1.55748	0.000137573	1032.5	1510.71	1.46174	0.0012799	642	carboxypeptidase KEX1
GGTG_00327	944.232	1362.36	1.44214	0.042292	813.26	1336.35	1.64153	0.00395445	925	hypothetical protein
GGTG_00338	27.6779	151.057	5.5215	1.61819e-06	39.7421	98.0146	2.448	0.018042	749	hypothetical protein
GGTG_00348	4.40666	20.6894	4.54737	0.000973838	5.06546	22.3367	4.36267	0.000619337	528	hypothetical protein
GGTG_00349	59.1992	426.461	7.20692	9.41395e-13	90.7165	675.998	7.44187	7.90913e-14	481	hypothetical protein
GGTG_00370	231.043	575.241	2.49261	0.0062029	244.613	821.657	3.3559	0.000142548	285	hypothetical protein
GGTG_00447	172.485	249.448	1.44739	0.00349584	179.926	262.102	1.45072	0.00262803	592	hypothetical protein
GGTG_00452	224.12	462.316	2.06037	0.0174596	288.454	654.219	2.27024	0.00546076	466	hypothetical protein
GGTG_00533	1386.73	3058.06	2.20526	0.000171676	1656	2777.57	1.67655	0.0203613	861	hypothetical protein
GGTG_00541	1482.02	2845.21	1.91954	0.000260836	1114.82	3069.42	2.75209	2.10793e-09	330	2-nitropropane dioxygenase
GGTG_00635	499.03	2309.58	4.62989	0.000609937	363.174	1023.25	2.81768	0.0285093	269	phosphoglycerate mutase
GGTG_00667	18.1972	93.2391	5.08228	1.99855e-05	11.2893	50.3933	4.42481	0.000231121	217	hypothetical protein
GGTG_00684	715.771	4114.84	5.74666	7.12341e-11	1095.1	7066	6.45159	1.96857e-12	426	branched-chain-amino-acid aminotransferase
GGTG_00815	224.467	300.055	1.33225	0.0317566	203.312	367.119	1.80029	9.13445e-07	885	hypothetical protein
GGTG_00850	159.283	543.907	3.42455	0.000362887	107.244	671.04	6.25768	2.42601e-08	678	hypothetical protein
GGTG_00851	80.0535	162.768	2.02039	2.48032e-05	104.837	170.137	1.60775	0.00466097	349	hexaprenyldihydroxybenzoate methyltransferase
GGTG_00852	224.568	936.482	4.17809	2.04577e-26	256.946	1156.91	4.49321	4.75904e-30	232	3,4-dihydroxy-2-butanone 4-phosphate synthase
GGTG_00861	420.601	678.815	1.60774	7.72109e-05	402.087	644.432	1.60253	7.75301e-05	753	hypothetical protein
GGTG_00901	295.07	1970.98	6.68125	5.20797e-05	129.537	1672.73	12.9226	1.61833e-08	113	hypothetical protein
GGTG_00911	318.764	638.739	2.00746	3.29409e-11	257.415	537.455	2.08551	3.05347e-12	570	cycloheximide resistance protein
GGTG_00991	690.011	4652.72	6.74664	8.23779e-41	751.397	3707.63	4.9321	8.17932e-29	385	hypothetical protein
GGTG_00992	1551.62	3823.07	2.46385	7.01594e-15	1502.39	3078.8	2.049	1.03091e-09	626	annexin ANXC4
GGTG_01006	360.367	676.048	1.87539	0.000776472	455.399	878.951	1.92726	0.00033991	1152	hypothetical protein
GGTG_01024	8375.29	12982.9	1.55022	1.15994e-07	9332.03	11351.4	1.21628	0.0331858	824	cell division control protein 48
GGTG_01074	123.857	323.69	2.62427	2.02931e-05	144.897	282.202	1.94653	0.00451802	284	hypothetical protein
GGTG_01172	2758.42	14082.6	5.10582	0.000272732	3144.67	13421.1	4.26799	0.00136152	334	hypothetical protein
GGTG_01188	353.555	516.717	1.46137	0.038139	296.915	675.074	2.2673	6.24874e-07	315	peroxisomal biogenesis factor
GGTG_01222	787.07	1710.16	2.17226	0.0141941	680.479	1331.05	1.95651	0.0382457	1299	hypothetical protein
GGTG_01260	8977.78	15680.6	1.74655	0.0095732	6920.35	10837.6	1.56614	0.0442861	101	hypothetical protein
GGTG_01269	532.431	859.324	1.61465	0.0178193	384.387	601.498	1.56482	0.0293676	301	hypothetical protein
GGTG_01275	50.096	593.815	11.8387	0.000947989	125.562	1023.11	8.14754	0.00552105	565	hypothetical protein
GGTG_01280	627.948	1532.63	2.44003	0.00263205	775.27	2356.84	3.03949	9.89419e-05	881	M protein repeat protein
GGTG_01293	654.649	864.107	1.31772	0.00129658	668.618	869.412	1.30021	0.00210562	425	UDP-N-acetylglucosamine transporter YEA4
GGTG_01303	1125.52	2547.79	2.2626	2.93428e-05	1009.14	2124.7	2.10547	0.000149098	2208	hypothetical protein
GGTG_01309	658.698	907.872	1.37769	0.00378998	655.587	826.372	1.2586	0.0483231	434	50S ribosomal protein L2
GGTG_01367	46.715	95.465	2.04252	0.0242792	36.0675	89.7111	2.49587	0.00299091	102	hypothetical protein
GGTG_01373	1036.29	1493.77	1.43843	1.46971e-05	1158.04	1615.07	1.39364	7.04852e-05	406	hypothetical protein
GGTG_01458	294.453	1164.26	3.95898	8.89823e-50	280.98	970.167	3.44627	1.95995e-40	374	pyridoxal kinase
GGTG_01462	594.151	1613.85	2.71454	0.000279387	366.978	948.403	2.58486	0.000586289	885	hypothetical protein
GGTG_01487	821.535	1196.36	1.45372	0.00496767	682.184	958.72	1.40452	0.0120107	409	endoglucanase E1
GGTG_01497	330.279	818.699	2.48144	0.000687881	297.581	572.092	1.92162	0.019893	180	3-hydroxyanthranilate 3,4-dioxygenase
GGTG_01498	381.813	818.486	2.14571	0.000302481	425.139	714.972	1.67907	0.0198248	240	hypothetical protein
GGTG_01506	350.837	663.01	1.88754	0.00086851	277.705	459.559	1.65392	0.0110345	1131	NF-X1-type zinc finger protein NFXL1
GGTG_01575	47.1526	300.71	6.3964	0.0264687	46.2314	303.981	6.57612	0.0239328	470	hypothetical protein
GGTG_01592	1001.31	1389.98	1.38745	0.000301077	1177.58	1562.52	1.32503	0.002004	895	arsenite resistance protein Ars2
GGTG_01605	2138.11	3533.31	1.65174	0.000458387	2034.45	4532.76	2.22748	2.79561e-09	162	hypothetical protein
GGTG_01709	539.672	1474.41	2.72872	2.47007e-15	579.747	1190.68	2.05326	2.84314e-08	129	hypothetical protein
GGTG_01795	160.085	448.272	2.80071	9.25861e-06	149.586	551.483	3.6815	5.96431e-09	303	hypothetical protein
GGTG_01806	891.038	2232.54	2.50465	0.00031835	912.362	1965.84	2.15547	0.0031065	376	hypothetical protein
GGTG_01832	17.8075	71.8146	4.16063	4.98226e-10	22.5182	82.3372	3.60658	7.90688e-10	261	hypothetical protein
GGTG_01835	314.904	1452.74	4.61654	1.49693e-14	477.983	1281	2.67824	1.5472e-06	308	4-nitrophenylphosphatase
GGTG_01849	636.005	920.611	1.44418	0.00392524	814.897	1091.01	1.33897	0.0249497	488	vacuolar ATP synthase subunit H
GGTG_01879	1015.72	1290.05	1.27035	0.00171418	1129.54	1400.81	1.23896	0.00496962	562	FACT complex subunit pob-3
GGTG_01889	1487.34	2781.21	1.86961	0.00617232	1055.1	2238.15	2.12056	0.000713947	462	hypothetical protein
GGTG_01898	554.483	852.024	1.53499	0.00117466	493.457	800.687	1.62179	0.000185563	1216	serine/threonine protein kinase
GGTG_01956	79.5533	158.706	2.00395	5.50118e-05	92.0784	156.465	1.69595	0.00231807	594	hypothetical protein
GGTG_01967	669.615	1136.37	1.69568	1.16344e-06	723.403	1106.26	1.52796	0.000117519	442	CCCH zinc finger protein
GGTG_02010	1245.06	4580.55	3.67932	2.46086e-06	1541.21	4058.71	2.63345	0.000667996	1340	hypothetical protein
GGTG_02112	429.786	937.011	2.17986	0.0143098	377.572	1335.11	3.53557	1.97857e-05	1528	hypothetical protein
GGTG_02149	43.7496	507.079	11.5912	1.07514e-05	80.9701	333.518	4.1142	0.0169796	1057	hypothetical protein
GGTG_02168	155.263	659.197	4.25271	4.95776e-10	127.106	746.687	5.86509	8.99829e-15	413	hypothetical protein
GGTG_02196	128.914	416.64	3.23786	0.0150072	105.304	750.274	7.12297	1.16499e-05	376	hypothetical protein
GGTG_02215	202.352	424.242	2.1025	3.62002e-06	187.773	405.416	2.15843	1.21215e-06	2111	hypothetical protein
GGTG_02289	141.214	310.793	2.19738	0.0030165	83.4802	296.647	3.54772	5.23268e-07	1510	serine/threonine protein kinase
GGTG_02298	0.300177	31.178	80.777	0.000516962	0	22.5843	129.121	9.19201e-05	434	hypothetical protein
GGTG_02313	12.221	185.595	15.08	8.60056e-05	2.95283	69.3932	23.8561	2.7024e-05	2535	hypothetical protein
GGTG_02339	1.14182	11.1589	10.3798	0.0195621	2.40268	45.0131	18.4177	0.00016446	421	hypothetical protein
GGTG_02354	46.2438	289.541	6.2549	0.000206959	48.2819	453.194	9.37596	2.7073e-06	249	hypothetical protein
GGTG_02385	2657.14	7825.38	2.94471	0.00033689	2022.11	5009.95	2.47765	0.00311315	725	zinc metalloprotease mde10
GGTG_02410	14.0536	60.7913	4.3212	0.00565434	13.4032	55.2538	4.11703	0.00725844	359	hypothetical protein
GGTG_02411	76.2731	343.27	4.49976	0.00192905	126.239	398.875	3.16042	0.0214102	705	hypothetical protein
GGTG_02445	16.1791	29.3643	1.86325	0.0304925	23.3587	45.6369	1.9299	0.00703377	154	hypothetical protein
GGTG_02458	256.735	364.6	1.41358	0.0211581	227.889	324.251	1.4188	0.0202023	429	hypothetical protein
GGTG_02503	42.9339	759.04	17.6958	0.024129	10.5665	750.382	70.8701	0.000439968	542	hypothetical protein
GGTG_02540	725.061	3175.68	4.37926	1.67954e-08	668.63	3190.3	4.77048	1.53079e-09	349	arginase
GGTG_02542	8.66245	40.888	4.7149	0.000400915	5.44238	21.8201	4.02839	0.0039369	80	hypothetical protein
GGTG_02550	61.7869	223.496	3.59849	1.12306e-05	74.0993	177.568	2.39424	0.00381533	723	hypothetical protein
GGTG_02551	4.88923	26.2639	5.50643	0.00117466	1.15765	13.4113	11.0277	0.000968651	216	hypothetical protein
GGTG_02555	2.34252	60.8602	25.3258	3.7017e-05	4.42794	104.141	23.011	8.38755e-06	393	hypothetical protein
GGTG_02563	1.38712	8.90225	6.34489	0.0158002	2.57591	15.0447	5.87354	0.00302638	416	hypothetical protein
GGTG_02618	620.724	1011.55	1.62846	0.0252197	687.233	1185.93	1.72593	0.0104688	336	hypothetical protein
GGTG_02650	409.539	973.284	2.37569	0.0064159	588.258	1185.24	2.01421	0.0321753	1495	ATP-dependent DNA helicase
GGTG_02728	2343.39	3266.2	1.39412	0.0193775	2479.09	4115.89	1.66013	0.00013615	655	hypothetical protein
GGTG_02767	102.16	1276.72	12.4968	5.42404e-12	118.244	1299.71	10.9916	4.95209e-11	360	hypothetical protein
GGTG_02770	143.222	459.54	3.20931	0.000723509	172.782	380.343	2.19926	0.0300347	432	hypothetical protein
GGTG_02771	1046.79	2114.92	2.02122	1.50449e-12	1058.45	1974.62	1.86445	4.37148e-10	762	hypothetical protein
GGTG_02773	16.405	74.3615	4.68022	3.36855e-05	16.2672	66.014	4.05728	0.000150008	175	hypothetical protein
GGTG_02784	1042.71	2007.52	1.92611	0.00086049	981.326	2063.35	2.10084	0.000111847	494	cytochrome b2
GGTG_02786	1555.73	2912.15	1.87179	3.62233e-08	1509.23	3600.73	2.38446	2.40675e-15	653	carnitine O-acetyltransferase
GGTG_02788	890.225	1738.01	1.95327	4.82303e-05	1110.27	2337.82	2.10424	3.82261e-06	350	electron transfer flavoprotein subunit alpha
GGTG_02794	20.7794	61.6864	2.99615	0.000871961	26.486	60.1565	2.26522	0.0130607	317	histidinol-phosphatase
GGTG_02861	250.636	812.945	3.23815	0.000483753	443.497	974.204	2.19738	0.026148	151	hypothetical protein
GGTG_02910	2176.93	4745.89	2.18061	0.00172519	2086.02	4116.51	1.97325	0.00712147	469	aminotransferase
GGTG_02911	36.3314	98.5062	2.71774	0.00285319	34.0116	76.5621	2.23705	0.0202413	424	hypothetical protein
GGTG_02914	267.662	501.209	1.87184	0.00835818	281.497	636.432	2.2608	0.000321005	849	hypothetical protein
GGTG_02929	466.505	1096.85	2.35121	0.000105722	454.956	997.964	2.19286	0.000395084	676	hypothetical protein
GGTG_02934	717.041	1261.09	1.76	0.00271366	730.496	1342.47	1.83622	0.00105123	230	hypothetical protein
GGTG_02980	341.549	2691.63	7.885	2.61233e-10	184.311	1695.42	9.1987	7.88271e-12	275	hypothetical protein
GGTG_03025	35.434	295.182	8.28297	5.9957e-06	53.1165	390.275	7.33608	1.47539e-05	279	hypothetical protein
GGTG_03062	175.784	306.105	1.74329	0.00135483	180.538	352.81	1.95213	5.89466e-05	274	hypothetical protein
GGTG_03143	10.2513	1093.68	106.502	2.00905e-51	9.08908	1429.16	157.082	1.63975e-60	170	hypothetical protein
GGTG_03194	43.8715	201.516	4.60071	0.00357744	65.5833	401.152	6.10824	0.000314859	278	cyclohexadienyl dehydratase
GGTG_03196	15.1761	89.6842	6.02388	0.000140285	38.4958	161.752	4.1862	0.00164523	829	hypothetical protein
GGTG_03201	2106.17	4767.6	2.26401	0.0370253	2731.92	8358.39	3.05942	0.00271179	361	voltage-gated potassium channel subunit beta-2
GGTG_03204	2602.04	4528.41	1.74062	0.000732339	2533.33	4128.23	1.62929	0.00326834	336	malate dehydrogenase
GGTG_03266	1114.58	2612.38	2.34226	2.43923e-06	935.885	2174.48	2.32279	2.71124e-06	1007	AAA family ATPase
GGTG_03318	319.936	536.838	1.67435	0.0182478	312.59	818.631	2.61903	1.29578e-06	357	hypothetical protein
GGTG_03319	374.117	3307.76	8.84431	1.26101e-09	392.21	4624.46	11.7936	2.72005e-12	583	hypothetical protein
GGTG_03335	32.3146	682.048	21.1439	1.91198e-05	17.5122	462.033	26.3547	4.1081e-06	520	hypothetical protein
GGTG_03341	210.847	368.82	1.7472	0.0112023	187.858	366.313	1.94799	0.0018019	326	hypothetical protein
GGTG_03353	156.664	574.473	3.67196	4.88142e-18	167.597	625.234	3.72208	6.23045e-19	500	hypothetical protein
GGTG_03354	1.81883	13.6733	7.82343	0.00269949	5.5295	29.9567	5.5756	0.000514654	1398	hypothetical protein
GGTG_03373	25.8444	56.6295	2.15366	0.00862941	27.8766	62.4244	2.26435	0.00363551	182	hypothetical protein
GGTG_03408	454.837	895.788	1.96708	4.02406e-09	412.909	702.307	1.69494	7.51759e-06	365	FAD synthetase
GGTG_03446	747.547	972.306	1.30049	0.015511	831.163	1067.3	1.28378	0.0211236	722	hypothetical protein
GGTG_03473	2.81134	319.86	106.896	2.16598e-12	1.44669	448.409	293.943	6.2647e-15	570	hypothetical protein
GGTG_03474	68.6966	3452.99	50.1798	4.44528e-21	33.6579	3931.06	116.428	2.42405e-30	502	hypothetical protein
GGTG_03475	162.692	15180.8	93.3188	6.82684e-39	93.3302	16029	171.543	1.36769e-49	289	hypothetical protein
GGTG_03477	131.339	18742.9	142.624	4.12756e-30	119.425	16668	139.394	5.66376e-30	397	hypothetical protein
GGTG_03478	41.2845	1189.73	29.0026	7.17321e-24	48.5381	1292.15	26.5746	3.02369e-23	522	hypothetical protein
GGTG_03480	1.01028	22.3712	21.5772	0.00540758	1.53432	22.399	14.4175	0.00862514	176	hypothetical protein
GGTG_03495	5.62268	3495.04	615.305	6.60916e-06	3.06736	4737.98	1540.16	2.10589e-07	114	hypothetical protein
GGTG_03523	1351.83	2348.86	1.73818	3.0297e-05	1574.15	2866.45	1.82142	3.98389e-06	332	hypothetical protein
GGTG_03561	50.9345	204.1	3.99695	0.0295236	69.881	259.012	3.7073	0.0406944	346	hypothetical protein
GGTG_03576	335.068	2061.72	6.1537	1.65338e-08	502.202	2188.91	4.35852	6.40736e-06	887	hypothetical protein
GGTG_03588	952.318	2101.13	2.20734	4.70673e-05	774.308	1775.43	2.29143	1.64043e-05	223	hypothetical protein
GGTG_03613	97.6037	2755.28	28.2379	3.0168e-06	89.0959	1246.65	13.9922	0.000301807	307	hypothetical protein
GGTG_03614	961.456	2367.17	2.46293	0.000105434	891.027	2398.66	2.69079	1.46613e-05	522	monooxygenase
GGTG_03618	440.239	2865.06	6.51138	1.89569e-05	1002.84	4607.33	4.59438	0.00062404	921	hypothetical protein
GGTG_03630	3185.71	7311.77	2.29554	2.48204e-06	3237.62	6080.27	1.87748	0.000509282	488	hypothetical protein
GGTG_03652	1044.31	1681	1.60951	6.89518e-05	1199.46	1677.78	1.39714	0.00715282	606	hypothetical protein
GGTG_03671	38.7772	244.475	6.30604	3.92853e-08	79.2508	342.526	4.31456	9.23121e-06	395	hypothetical protein
GGTG_03721	1337	2051.16	1.53374	0.00023384	1384.16	1898.91	1.37105	0.00880232	625	hypothetical protein
GGTG_03779	513.417	699.401	1.36034	0.0247268	469.348	692.569	1.47237	0.00335552	337	hypothetical protein
GGTG_03793	820.74	8884.81	10.828	9.5123e-05	793.799	9779.99	12.3214	3.08806e-05	327	hypothetical protein
GGTG_03887	665.921	899.022	1.34904	0.00370346	643.449	1011	1.56922	3.21281e-06	226	hypothetical protein
GGTG_03924	954.724	4701.99	4.92627	6.95925e-16	821.203	5070.48	6.17356	8.91066e-21	275	hypothetical protein
GGTG_03926	823.192	1575.67	1.91264	0.0040241	719.887	1170.99	1.6273	0.0390048	434	transferase CAF17
GGTG_03936	280.155	447.762	1.59667	0.00367771	320.795	530.193	1.65378	0.00134961	409	hypothetical protein
GGTG_03958	293.442	663.232	2.25598	4.95584e-06	232.573	782.225	3.35288	1.26288e-12	193	peptidyl-prolyl cis-trans isomerase H
GGTG_03980	6722.14	19039.9	2.83238	0.0232063	4791.79	16988.2	3.54532	0.00435238	465	hypothetical protein
GGTG_04033	442.713	1185.4	2.67577	0.00022939	564.558	1506.61	2.66748	0.000207697	619	hypothetical protein
GGTG_04070	2583.02	3991.23	1.54474	0.0420004	2462.43	3798.18	1.54223	0.0437305	173	phosphatidylglycerol/phosphatidylinositol transfer protein
GGTG_04071	639.905	977.33	1.52865	0.00807687	615.47	907.085	1.4716	0.0172752	123	V-type proton ATPase subunit F
GGTG_04227	1158.1	2619.56	2.26218	3.35395e-05	874.407	2883.18	3.29579	2.20727e-10	709	AMP-binding enzyme
GGTG_04243	322.444	689.792	2.13842	1.41329e-10	346.552	653.848	1.88543	1.00923e-07	512	atypical/ABC1/ABC1-B protein kinase
GGTG_04262	1012.39	1197.03	1.18302	0.0405904	1034.12	1304.61	1.2603	0.00281031	551	hypothetical protein
GGTG_04317	148.965	374.788	2.52071	0.00887873	93.6111	336.173	3.5821	0.000162185	265	hypothetical protein
GGTG_04334	1965.94	3023.83	1.53841	0.00659833	2451.36	3975.34	1.62129	0.00183032	280	adenylate kinase 1
GGTG_04343	156.019	220.937	1.42063	0.00919416	171.039	228.438	1.33874	0.0314124	766	PP-loop family protein
GGTG_04386	966.285	1432.25	1.48124	3.17026e-06	1056.87	1352.07	1.27899	0.00544643	789	hypothetical protein
GGTG_04397	1771.83	4050.8	2.28633	0.0372868	1300.08	4081.75	3.14006	0.00244339	353	hypothetical protein
GGTG_04404	8.05161	186.201	23.2144	6.77004e-05	4.10972	101.239	24.6165	8.15375e-05	186	hypothetical protein
GGTG_04460	532.827	2078.58	3.90039	0.00464292	503.129	2525.71	5.02118	0.000551021	516	flotillin domain-containing protein
GGTG_04462	21.2167	83.6378	3.93753	0.000287217	10.247	69.1782	6.73006	9.1442e-07	147	hypothetical protein
GGTG_04467	173.501	1396.84	8.04728	0.00619555	47.0643	313.181	6.64724	0.0148277	177	hypothetical protein
GGTG_04517	3.78853	36.2654	9.08713	0.00104079	15.6622	88.8637	5.71168	0.00359656	221	hypothetical protein
GGTG_04604	934.985	1253.39	1.34143	0.00525328	833.771	1171.55	1.40467	0.000954913	1017	hypothetical protein
GGTG_04610	1805.28	2714.6	1.50271	0.00105611	2283.48	3355.1	1.46878	0.00198425	862	V-type proton ATPase subunit A
GGTG_04617	15.899	137.752	8.65206	0.0174663	15.1961	167.878	11.0376	0.00679415	117	hypothetical protein
GGTG_04847	21.8268	166.127	7.69087	6.64288e-10	38.4387	130.69	3.39543	0.000222704	281	hypothetical protein
GGTG_04879	30.9814	188.009	6.06273	1.1346e-05	39.7445	137.051	3.45287	0.00340811	671	hypothetical protein
GGTG_04890	28.9561	130.752	4.53782	3.92308e-05	21.1295	93.9252	4.42941	6.62432e-05	70	hypothetical protein
GGTG_04896	19.0549	91.8149	4.76969	0.0052622	7.75642	32.105	4.14388	0.0195565	179	hypothetical protein
GGTG_04931	2941.1	3823.98	1.30044	0.0128277	3218.08	4068.97	1.26463	0.0282781	978	dolichyl-phosphate-mannose-protein mannosyltransferase 1
GGTG_04958	57.0035	177.841	3.11912	0.0370318	60.8729	427.167	7.02383	9.7506e-05	231	hypothetical protein
GGTG_04973	141.72	306.073	2.16738	0.000287534	125.846	363.12	2.87252	2.26871e-07	346	N-acetyltransferase
GGTG_04974	156.841	697.042	4.44858	0.000116629	82.904	388.913	4.69121	6.4462e-05	535	hypothetical protein
GGTG_05177	203.124	419.272	2.06879	2.02931e-05	199.401	515.214	2.58291	6.12694e-09	314	lactamase
GGTG_05275	46.6063	930.537	20.071	4.95206e-09	35.0803	319.717	9.11168	2.9646e-05	128	hypothetical protein
GGTG_05279	426.998	692.232	1.62283	7.07278e-09	379.127	623.043	1.63914	3.07543e-09	931	hypothetical protein
GGTG_05289	66.4359	179.479	2.72667	0.000220414	57.4263	223.066	3.87257	1.86876e-07	392	hypothetical protein
GGTG_05356	15.5505	71.7329	4.6056	0.00854603	5.15309	48.4159	9.4527	0.000181679	232	hypothetical protein
GGTG_05357	68.6663	296.03	4.32376	0.00112802	33.4317	216.121	6.45545	2.35108e-05	467	hypothetical protein
GGTG_05381	149.275	420.606	2.81316	3.59468e-09	148.35	318.248	2.13895	2.3791e-05	573	hypothetical protein
GGTG_05382	33.8243	105.708	3.12078	3.27355e-08	34.1284	94.7894	2.7516	7.57832e-07	131	hypothetical protein
GGTG_05424	45.2127	118.205	2.62486	0.00469837	33.7779	78.3728	2.31503	0.0180635	135	hypothetical protein
GGTG_05453	591.865	1956.1	3.30458	0.00719248	293.267	2259.26	7.70285	8.26392e-07	852	hypothetical protein
GGTG_05535	9.31768	78.3471	8.39961	0.00534162	6.13625	43.4045	6.98883	0.0138127	528	hypothetical protein
GGTG_05563	45.5927	82.7585	1.83188	0.00360323	35.3416	68.9669	1.95642	0.00144727	190	hypothetical protein
GGTG_05564	186.692	349.879	1.87322	4.2722e-07	162.851	286.798	1.76282	6.88426e-06	621	hypothetical protein
GGTG_05591	37.5749	1517.14	40.383	7.08128e-09	19.3066	462.521	23.9604	1.14988e-06	618	manganese lipoxygenase
GGTG_05651	132.743	1003.1	7.54668	6.46706e-23	116.469	1455.78	12.4925	8.36841e-36	339	hypothetical protein
GGTG_05652	173.067	1374.23	7.94089	1.07045e-14	217.224	1485.1	6.82833	6.12412e-13	264	hypothetical protein
GGTG_05653	125.196	429.475	3.42834	1.11384e-06	95.7175	381.83	3.98916	2.92837e-08	383	hypothetical protein
GGTG_05714	605.17	885.349	1.46098	0.00202046	717.554	943.494	1.31515	0.0320062	1053	zinc binuclear cluster-type protein
GGTG_05719	51.5155	336.19	6.51857	0.00294976	35.4893	374.523	10.572	0.000110125	374	hypothetical protein
GGTG_05720	12.3776	661.816	53.6316	2.77067e-10	43.6498	777.307	17.8171	4.08071e-06	332	Poly(3-hydroxybutyrate) depolymerase
GGTG_05730	74.6616	275.228	3.67261	1.4369e-10	84.3215	351.609	4.16777	3.5735e-13	315	hypothetical protein
GGTG_05740	18.2351	103.657	5.62116	8.97434e-08	28.8277	82.8936	2.85251	0.00122433	255	hypothetical protein
GGTG_05753	2467.33	5844.72	2.36868	0.0352349	1286.89	3051.06	2.37104	0.0355678	810	hypothetical protein
GGTG_05835	244.626	509.013	2.08364	0.000589443	246.264	426.351	1.72834	0.0136278	535	hypothetical protein
GGTG_05836	143.632	1668.26	11.6352	8.75535e-13	153.353	2993.31	19.5043	8.8777e-19	536	hypothetical protein
GGTG_05848	4086.94	5634.66	1.37812	0.000766739	4001.09	4904.05	1.22576	0.0461312	285	hypothetical protein
GGTG_05851	272.103	2059.89	7.57961	3.36231e-13	171.044	2404.39	14.0495	3.41875e-22	582	hypothetical protein
GGTG_05859	8.80529	66.1566	7.60237	1.3201e-05	7.81562	51.5472	6.68091	4.99189e-05	725	hypothetical protein
GGTG_05932	82.1373	1970.03	24.0368	7.55865e-12	42.1403	1237.65	29.3334	3.50817e-13	468	hypothetical protein
GGTG_06068	100.895	614.926	6.1072	2.08398e-05	46.7756	590.334	12.6532	7.74484e-10	287	hypothetical protein
GGTG_06094	99.7791	155.774	1.56147	0.00183575	89.6181	130.108	1.46277	0.0101936	433	meiosis-specific topoisomerase Spo11
GGTG_06191	23.7546	70.5312	2.98884	7.55878e-05	21.912	65.6097	2.99414	6.13662e-05	150	hypothetical protein, variant
GGTG_06221	542.357	888.339	1.63542	0.000223916	496.159	792.726	1.59893	0.00043917	377	t-SNARE
GGTG_06238	588.375	1682.25	2.85993	5.90729e-08	518.579	1264.2	2.43871	5.53777e-06	547	hypothetical protein
GGTG_06240	581.936	1651.44	2.83789	0.000396085	762.282	1426.18	1.87116	0.0483418	545	vitamin H transporter 1/biotin symporter vht1
GGTG_06245	64.0689	356.23	5.55074	0.00400735	47.0376	670.362	14.2336	2.20473e-06	355	L-serine dehydratase
GGTG_06252	274.78	667.645	2.4316	0.000929254	372.546	794.118	2.12998	0.0053655	80	hypothetical protein
GGTG_06253	1407.8	2094.37	1.48703	0.0355613	1387.6	2511.64	1.8094	0.000823367	454	CAAX prenyl protease 1
GGTG_06299	18.7217	62.2682	3.32219	0.0185763	15.2248	98.6816	6.4427	9.35902e-05	221	hypothetical protein
GGTG_06300	146.384	568.083	3.88393	6.53547e-05	162.531	994.744	6.11671	2.61568e-08	240	hypothetical protein
GGTG_06322	96.5271	162.218	1.67773	0.0446898	58.6683	115.716	1.97806	0.00744681	215	hypothetical protein
GGTG_06343	768.745	1100.49	1.43176	0.0390468	735.006	1434.51	1.94953	2.5016e-05	755	ubiquitin carboxyl-terminal hydrolase 13
GGTG_06409	135.292	1595.8	11.8176	4.12406e-08	65.7925	707.696	10.7559	1.55344e-07	650	hypothetical protein
GGTG_06427	8.13229	272.911	33.566	4.40945e-07	13.8647	700.141	50.5425	3.02346e-09	451	hypothetical protein
GGTG_06449	1715.91	15119.4	8.81217	1.11753e-10	1057.91	15501.7	14.6527	4.21734e-16	389	leucyl aminopeptidase
GGTG_06452	39.9796	212.476	5.30763	7.55867e-05	29.4688	151.736	5.14211	0.000113776	89	hypothetical protein
GGTG_06475	650.509	5728.63	8.80731	3.83271e-14	451.37	8544.23	18.9242	1.10385e-25	354	hypothetical protein
GGTG_06479	8892.66	22264.5	2.50373	0.00223633	7620.33	16786	2.20278	0.00978494	590	hypothetical protein
GGTG_06507	46.4988	360.686	7.75094	3.93743e-10	61.2519	430.775	7.0279	1.34007e-09	553	membrane transporter
GGTG_06512	600.077	1211.79	2.01798	0.0128969	458.129	827.058	1.80592	0.0421575	295	hypothetical protein
GGTG_06528	690.719	1770.79	2.56472	4.02406e-09	822.993	1956.72	2.37567	6.08925e-08	428	1-acyl-sn-glycerol-3-phosphate acyltransferase 2
GGTG_06567	10.8008	5326.56	491.991	6.22441e-07	6.39685	2928.29	458.475	8.91538e-07	695	hypothetical protein
GGTG_06578	5.0143	23.9306	4.82203	0.00344348	9.92775	35.8051	3.62094	0.00744077	319	hypothetical protein
GGTG_06579	135.94	359.163	2.64165	0.000382738	151.812	429.96	2.82997	0.00010086	735	hypothetical protein
GGTG_06587	188.671	522.309	2.77365	0.00282136	174.593	427.321	2.44451	0.00999302	198	acetyltransferase
GGTG_06602	17.1805	191.214	11.3222	4.69717e-07	15.4003	79.5613	5.16064	0.00116292	230	hypothetical protein
GGTG_06628	54.8789	927.601	16.938	1.42393e-14	25.9648	586.89	22.6747	6.19833e-17	1269	hypothetical protein
GGTG_06661	1046.47	1427.1	1.36393	0.0380038	1260.51	1753.23	1.39012	0.0257554	334	chitin synthase export chaperone
GGTG_06699	3.37459	51.8112	15.0622	1.46401e-05	8.68398	57.321	6.65137	0.000825379	162	hypothetical protein
GGTG_06701	23.2244	55.0071	2.38462	0.000657432	17.5706	52.9789	3.06142	1.00485e-05	223	hypothetical protein
GGTG_06702	30.0801	72.1719	2.41592	0.0027338	37.919	104.56	2.74834	0.000221067	341	hypothetical protein
GGTG_06723	322.171	1142.64	3.5519	3.11211e-07	239.588	1278.85	5.33046	3.2133e-12	760	hypothetical protein
GGTG_06738	29.0053	259.096	8.93503	0.0257583	8.39571	86.5676	10.3166	0.0193268	312	hypothetical protein
GGTG_06753	2260.06	7340.03	3.24835	0.000247921	2306.96	8924.7	3.86841	1.6272e-05	483	hypothetical protein
GGTG_06776	137.869	5246.28	38.125	2.60702e-15	263.023	4230.53	16.0821	2.67404e-09	1033	hypothetical protein
GGTG_06783	619.201	902.9	1.45722	0.0293958	465.579	671.646	1.44236	0.0365982	205	charged multivesicular body protein 6
GGTG_06854	302.96	680.807	2.24916	0.00104079	215.52	508.622	2.35793	0.000475441	466	hypothetical protein
GGTG_06890	183.393	809.981	4.42331	0.000334274	192.687	1003.56	5.20834	4.73802e-05	950	hypothetical protein
GGTG_06891	246.976	1241.85	5.03267	0.00126374	147.384	1368.57	9.28603	3.4164e-06	980	hypothetical protein
GGTG_06892	37.0004	95.1225	2.59878	6.32269e-05	31.3459	110.323	3.46889	6.34421e-08	285	hypothetical protein
GGTG_06905	333.288	453.085	1.3576	0.0230961	303.327	444.671	1.46658	0.00311349	549	24-dehydrocholesterol reductase
GGTG_06936	39.3865	135.16	3.43712	0.00202118	44.4277	183.827	4.12934	0.000231121	722	hypothetical protein
GGTG_06947	15.5327	41.3587	2.65042	0.0412527	11.3193	56.6052	5.14417	0.000248148	588	hypothetical protein
GGTG_06975	2794.85	4621.96	1.65388	4.35835e-05	2933.23	4504.9	1.53528	0.000594609	611	V-type proton ATPase catalytic subunit A
GGTG_06987	8.61888	23.6306	2.74597	0.00461504	14.1845	39.721	2.78684	0.000484305	155	hypothetical protein
GGTG_07017	34.8732	104.264	2.96421	0.0237905	18.8433	58.352	3.10944	0.0214835	249	hypothetical protein
GGTG_07020	958.652	1397.31	1.45541	0.0122641	912.347	1480.17	1.6214	0.000770009	763	actin polymerization protein Bzz1
GGTG_07088	2543.72	6490.94	2.5516	0.0046804	2590.21	5446.5	2.10272	0.0300744	1172	phosphatidylserine decarboxylase
GGTG_07154	110.439	853.36	7.71266	3.3852e-08	185.243	619.597	3.34311	0.00195384	324	hypothetical protein
GGTG_07230	4.0145	17.5997	4.56084	0.00469137	9.08832	38.7873	4.29564	0.000719146	425	hypothetical protein
GGTG_07231	2.32721	12.3749	5.72513	0.0146879	1.62118	13.8194	8.52577	0.00327266	123	hypothetical protein
GGTG_07256	48.7873	188.087	3.85809	1.71089e-05	37.7143	126.55	3.33981	0.000168262	527	hypothetical protein
GGTG_07312	284.773	680.859	2.39639	9.64118e-08	211.889	612.042	2.88001	5.16806e-11	947	hypothetical protein
GGTG_07323	1488.08	2133.13	1.43273	0.00631483	1454.4	2166.46	1.48999	0.00201485	428	hypothetical protein
GGTG_07330	13.4653	42.6016	3.0785	0.00359044	13.0838	41.6054	3.18264	0.00230969	209	hypothetical protein
GGTG_07397	123.231	738.601	6.00621	2.14284e-21	144.7	890.077	6.14209	1.31648e-22	198	hypothetical protein
GGTG_07469	22.7564	194.639	8.64428	1.07177e-12	22.1141	244.999	11.0339	3.94876e-16	202	hypothetical protein
GGTG_07490	439.297	708.024	1.61129	0.00198498	484.588	754.767	1.55591	0.00416903	393	hypothetical protein
GGTG_07492	247.225	9977.5	40.3546	7.69334e-09	355.181	7428.07	20.9113	2.81391e-06	1316	hypothetical protein
GGTG_07493	14.9872	103.537	6.89372	1.07699e-05	34.3006	85.7573	2.49321	0.0477131	492	hypothetical protein
GGTG_07496	30.1422	2687.85	89.1782	4.20322e-09	35.8044	547.89	15.2892	0.000675426	269	short chain dehydrogenase
GGTG_07497	20.6228	79.2226	3.8306	0.00384978	18.8731	103.13	5.48836	0.000129358	217	hypothetical protein
GGTG_07530	119.837	242.457	2.0161	0.000728673	127.159	254.764	2.00116	0.000696323	423	palmitoyltransferase SWF1
GGTG_07574	516.658	1272.74	2.46483	0.0344264	256	1655.87	6.46814	1.34025e-06	1185	hypothetical protein
GGTG_07583	348.618	549.768	1.57641	0.0117228	369.856	584.105	1.57665	0.0110227	657	hypothetical protein
GGTG_07631	159.824	344.997	2.15485	0.040445	95.2394	352.804	3.69562	0.000172921	318	hypothetical protein
GGTG_07640	547.736	750.28	1.36979	0.00704061	503.445	717.375	1.42318	0.00205096	450	erythrocyte band 7 integral membrane protein
GGTG_07675	76.6543	229.235	3.00482	0.0201892	54.2997	553.162	10.1724	6.08836e-08	335	hypothetical protein
GGTG_07693	1814.59	11269.6	6.21028	1.99531e-19	2139.59	10549.3	4.93036	5.10751e-15	1673	hypothetical protein
GGTG_07779	125.986	1526.67	12.1062	5.45524e-08	232.916	2370.29	10.1754	3.87293e-07	689	lysophospholipase Plb3
GGTG_07858	4.47931	29.1365	6.76663	5.12611e-05	5.52899	22.3019	4.04925	0.00217379	73	hypothetical protein
GGTG_07862	149.849	1021.91	6.8197	4.89524e-05	199.467	628.227	3.14744	0.023475	597	isoform CRA_b, variant
GGTG_07909	1149.11	3026.53	2.63421	0.00873584	803.627	3523.43	4.38434	2.06546e-05	384	hypothetical protein
GGTG_07910	460.998	1109.38	2.40627	3.50949e-05	419.948	1002.37	2.38576	3.78782e-05	379	hypothetical protein
GGTG_07927	1093.78	1608.42	1.47111	0.00392816	1265.44	1756.92	1.38698	0.0164352	499	3-hydroxyisobutyryl-CoA hydrolase
GGTG_07941	113.043	546.245	4.83003	0.000577939	45.1553	398.595	8.83023	9.20619e-07	603	hypothetical protein
GGTG_08050	8.04031	114.345	14.4532	3.6166e-12	9.20488	89.4506	9.53739	1.14467e-09	237	hypothetical protein
GGTG_08058	147.91	304.108	2.05531	0.00862382	205.07	386.068	1.88179	0.0221045	192	hypothetical protein
GGTG_08078	437.033	729.976	1.66897	0.0337779	621.148	1016.54	1.6362	0.0419625	320	glycosyl transferase
GGTG_08194	1718.82	2068.92	1.2029	0.0123474	1619.06	1971.54	1.21714	0.00696612	597	coronin-6
GGTG_08199	779.418	1144.97	1.46842	0.000840683	964.111	1262.26	1.30939	0.0245118	906	hypothetical protein
GGTG_08257	2106.07	2914.74	1.3834	0.00345637	2023.2	2853.57	1.41086	0.00167153	502	phosphoserine phosphatase
GGTG_08372	391.014	706.634	1.81029	0.00151659	372.001	649.369	1.74345	0.0031065	197	hypothetical protein
GGTG_08467	568.136	1727.41	3.04018	0.0397946	267.394	1111.81	4.15797	0.00623205	698	hypothetical protein
GGTG_08485	0	8.08333	40.6124	0.00281168	0	19.536	111.128	6.38835e-05	117	hypothetical protein
GGTG_08515	103.853	615.566	5.93039	1.26089e-08	74.8798	761.364	10.1526	3.11965e-14	243	hypothetical protein
GGTG_08537	85.9199	303.765	3.52064	4.1114e-05	110.715	452.612	4.08928	2.176e-06	649	hypothetical protein
GGTG_08571	47.3728	84.8198	1.8004	0.00828369	32.8247	127.03	3.88393	2.33149e-11	322	hypothetical protein
GGTG_08581	4889.61	13325.8	2.72526	0.000491238	3532.26	18931.9	5.35956	4.77438e-10	1099	hypothetical protein
GGTG_08622	52.3927	392.769	7.52131	6.00302e-09	30.218	715.724	23.7237	7.61588e-21	261	hypothetical protein
GGTG_08669	23.0138	71.2098	3.09178	0.000158875	20.5227	75.4061	3.62945	9.60433e-06	202	hypothetical protein
GGTG_08688	11.87	29.5131	2.39673	0.0481464	8.50974	28.649	3.40332	0.00486739	297	hypothetical protein
GGTG_08689	5.80909	127.984	21.202	7.05216e-08	3.15525	83.1093	26.3948	6.96769e-08	192	hypothetical protein
GGTG_08753	0	6.24522	31.4178	0.00194553	0	16.6275	95.1172	1.32947e-05	51	hypothetical protein
GGTG_08799	1036.22	1662.73	1.60272	8.45227e-08	1134.04	1586.92	1.39815	0.00021441	737	hypothetical protein
GGTG_08813	8.69554	32.1064	3.73007	0.000242826	15.9792	58.2311	3.60354	1.85705e-05	238	hypothetical protein
GGTG_08819	36.3088	74.9195	2.07593	0.00346602	50.6282	89.3462	1.77256	0.0190631	355	hypothetical protein
GGTG_08858	105.554	622.594	5.90179	1.03266e-06	138.599	347.101	2.50518	0.0198023	350	hypothetical protein
GGTG_08880	4.66572	77.2521	16.8756	0.0054572	1.70805	37.0753	22.3564	0.00429809	268	hypothetical protein
GGTG_08883	193.348	466.352	2.41467	0.00125316	141.571	374.343	2.64163	0.000315925	444	hypothetical protein
GGTG_08885	39.1784	143.192	3.66414	0.0106844	26.3107	203.229	7.73661	1.92634e-05	191	hypothetical protein
GGTG_08951	4419.69	11447.6	2.59031	0.0199366	2226.1	8926.46	4.00977	0.000315857	248	hypothetical protein
GGTG_08961	353.151	1040.99	2.94862	0.00359044	202.049	789.335	3.90771	0.000145583	383	hypothetical protein
GGTG_08969	2416.99	4170.3	1.7256	0.000684957	2048.28	3007.9	1.468	0.0229449	322	hypothetical protein
GGTG_09017	4961.93	8986	1.81105	0.0355662	4681.27	10831.3	2.31373	0.00174013	361	glutamine synthetase
GGTG_09019	234.378	3302.51	14.0953	6.41181e-09	149.68	1371.44	9.15805	1.66915e-06	1113	hypothetical protein
GGTG_09037	68.7613	275.753	4.00422	5.05438e-05	50.5951	158.097	3.10511	0.00138444	367	hypothetical protein
GGTG_09038	338.42	1483.63	4.38313	0.0314327	141.548	735.029	5.19121	0.0150106	230	hypothetical protein
GGTG_09039	296.763	916.315	3.08975	0.00441248	273.853	1583.85	5.78197	2.3957e-06	601	hypothetical protein
GGTG_09049	150.337	785.079	5.22318	1.71067e-06	187.245	1497.79	7.99357	4.398e-10	241	haloacid dehalogenase
GGTG_09095	160.616	338	2.09996	0.00435213	207.161	365.694	1.76659	0.0338911	289	hypothetical protein
GGTG_09102	89.5634	240.202	2.68109	0.00109482	56.5585	137.535	2.42458	0.00456255	328	hydroxyquinol 1,2-dioxygenase
GGTG_09104	106.678	877.553	8.22716	4.42545e-09	79.5991	848.315	10.6501	2.3658e-11	485	hypothetical protein
GGTG_09121	3.5239	145.91	43.1956	3.23195e-08	1.24427	56.331	44.7874	2.82819e-06	203	hypothetical protein
GGTG_09136	2265.37	2933.72	1.29522	0.0465485	2372.79	3400.87	1.43338	0.00342861	227	hypothetical protein
GGTG_09139	82.6592	144.125	1.75246	0.0369837	57.1366	226.804	3.97383	8.11944e-09	343	hypothetical protein
GGTG_09157	78.2348	1420.57	18.1564	1.94409e-10	86.2818	752.256	8.72356	3.30365e-06	194	hypothetical protein
GGTG_09187	78.7464	239.615	3.0396	1.48411e-08	113.152	211.953	1.87174	0.00205471	423	hypothetical protein
GGTG_09218	1352.6	2544.22	1.88024	0.00396119	1576.58	2494.31	1.58216	0.0463131	423	tRNA selenocysteine-associated protein 1
GGTG_09256	84.061	355.018	4.22451	0.00460977	29.5828	633.641	21.4018	7.84825e-11	438	carboxypeptidase A2
GGTG_09307	126.859	1267.36	10.0031	1.07177e-12	63.6509	862.668	13.5132	7.71793e-16	397	hypothetical protein
GGTG_09308	222.229	775.671	3.49374	1.53029e-08	285.609	637.504	2.23182	0.000484305	395	hypothetical protein
GGTG_09376	60.6735	293.775	4.85098	0.000418922	38.1487	218.736	5.73069	8.31619e-05	93	hypothetical protein
GGTG_09444	404.3	664.039	1.64016	0.0034462	449.959	676.508	1.50347	0.0182849	249	derlin-2.1
GGTG_09455	289.974	484.012	1.66983	0.0421975	371.176	743.071	2.00237	0.0035961	448	5-aminolevulinate synthase
GGTG_09457	212.177	1122.81	5.28778	5.99038e-07	219.916	1019.96	4.63319	4.40155e-06	775	hypothetical protein
GGTG_09471	97.3212	300.729	3.08708	9.77296e-07	86.6055	339.994	3.90578	1.13994e-09	750	binuclear zinc transcription factor
GGTG_09548	3939.44	5489.04	1.39304	0.0123441	3546.57	4735.13	1.33519	0.0326473	868	STE/STE20/PAKA protein kinase
GGTG_09696	602.213	1276.73	2.11955	5.50558e-05	702.943	1146.88	1.63211	0.0125918	352	mitochondrial carrier protein
GGTG_09698	349.122	764.058	2.1911	0.020974	334.391	1098.58	3.28476	0.000185377	572	hypothetical protein
GGTG_09699	4275.86	12257.4	2.86644	0.000763169	4379.55	8572.46	1.95733	0.0447194	648	fimbrin
GGTG_09700	164.006	742.881	4.52451	7.50413e-06	229.888	564.038	2.45261	0.012266	263	hypothetical protein
GGTG_09712	1.1636	23.6404	21.5643	0.000314377	2.1995	15.3928	6.95036	0.00732469	130	hypothetical protein
GGTG_09723	1.87371	36.1593	19.6537	0.00322885	2.19925	46.1339	21.0695	0.00152266	929	hypothetical protein
GGTG_09758	426.061	2500.01	5.86975	3.07524e-05	183.945	1113.05	6.05103	2.05269e-05	104	hypothetical protein
GGTG_09759	168.222	711.064	4.22472	0.000101319	91.5589	519.037	5.67224	1.80753e-06	246	3-beta-hydroxysteroid-Delta(8), Delta(7)-isomerase
GGTG_09780	868.82	5285.26	6.08339	6.64707e-07	645.84	5120.29	7.92798	5.85113e-09	606	hypothetical protein
GGTG_09781	261.939	860.172	3.28444	4.14997e-05	143.656	968.938	6.74502	5.12066e-12	581	short-chain-fatty-acid-CoA ligase
GGTG_09806	66.9175	210.079	3.14849	0.000669413	75.0891	358.277	4.78359	9.13445e-07	389	hypothetical protein
GGTG_09807	179.301	8009.52	44.6269	4.43697e-32	264.191	5889.39	22.293	9.68052e-22	443	hypothetical protein
GGTG_09826	2663.91	4230.74	1.58805	2.10434e-06	3015.25	4176.18	1.38448	0.00129704	1196	26S proteasome regulatory subunit rpn2
GGTG_09836	2227.19	4034.03	1.81137	0.0335201	1549.6	4222.41	2.72447	0.000106074	532	hypothetical protein
GGTG_09851	124.683	429.403	3.45568	4.76153e-06	157.405	568.908	3.61246	1.30502e-06	141	endoribonuclease L-PSP
GGTG_09865	185.854	643.118	3.46113	0.000402436	123.773	405.137	3.27241	0.000795475	527	hypothetical protein
GGTG_09907	1818.41	5070.78	2.78945	0.000158472	2979.73	5562.84	1.86694	0.0318769	382	S-(hydroxymethyl)glutathione dehydrogenase
GGTG_09908	137.772	320.672	2.33649	0.00186082	145.948	288.556	1.97334	0.0152747	108	hypothetical protein
GGTG_09919	557.162	1267.55	2.277	1.56404e-11	578.303	1417.24	2.44963	8.56867e-14	455	translation regulator GCD7
GGTG_09944	350.536	1451.03	4.14161	5.75762e-07	436.085	1056.1	2.42156	0.00312623	346	alternative oxidase
GGTG_09952	129.03	706.79	5.48761	5.39611e-13	86.2596	477.774	5.54565	5.69292e-13	208	hypothetical protein
GGTG_09962	338.151	606.442	1.79352	0.0186541	242.336	567.739	2.34342	0.000290245	447	hypothetical protein
GGTG_09986	245.852	458.294	1.86789	0.0173473	169.121	290.761	1.71751	0.0466617	348	glyoxylate reductase
GGTG_10028	104.826	189.82	1.80446	0.0175269	89.7023	159.973	1.76516	0.023755	444	hypothetical protein
GGTG_10184	26.2568	142.294	5.41625	0.00966265	17.6844	101.939	5.75853	0.00734011	224	hypothetical protein
GGTG_10210	309.74	7113.68	22.96	1.75648e-10	175.778	9585.49	54.5217	8.00196e-17	410	hypothetical protein
GGTG_10214	202.861	926.023	4.57267	1.53012e-08	260.395	689.213	2.64509	0.000514654	435	hypothetical protein
GGTG_10215	64.4653	506.493	7.88231	1.23329e-11	100.939	438.819	4.33981	1.95771e-06	297	hypothetical protein
GGTG_10220	503.056	855.261	1.69842	0.0111339	466.579	755.008	1.61794	0.0229704	380	hypothetical protein
GGTG_10234	1477.62	3284.2	2.22257	0.00792215	1180.27	3532.88	2.99294	0.000129358	682	glycosyl hydrolase
GGTG_10235	267.621	445.565	1.6637	0.00242067	215.041	338.344	1.56869	0.0087987	691	nucleotide-sugar transporter
GGTG_10304	637.553	1178.24	1.84791	0.0252922	949.104	1812.88	1.91004	0.0170903	561	hypothetical protein
GGTG_10338	447.021	561.077	1.25568	0.035271	493.728	657.403	1.32909	0.00550523	822	hypothetical protein
GGTG_10358	164.118	1753.91	10.7063	4.04252e-10	89.6475	1602.18	17.8706	1.18461e-14	418	hypothetical protein
GGTG_10423	510.504	18879.6	36.98	1.3972e-08	752.14	29934.7	39.7966	5.07708e-09	2581	hypothetical protein
GGTG_10424	0.731891	29.5442	41.2758	0.00020992	1.70805	51.7309	31.6705	4.20795e-06	55	hypothetical protein
GGTG_10427	209.791	49598.5	236.255	2.31368e-12	666.086	52920	79.4424	3.03431e-08	472	hypothetical protein
GGTG_10428	84.605	15088.1	177.957	7.09724e-15	134.608	31298.3	232.412	1.31934e-16	306	hypothetical protein
GGTG_10429	82.9986	11575.9	139.148	1.36495e-20	225.759	22075.9	97.7517	4.22453e-18	334	hypothetical protein
GGTG_10432	203.931	13092.3	64.1958	6.98515e-19	561.626	21450.5	38.1894	1.00922e-14	357	hypothetical protein
GGTG_10436	47.8481	131.793	2.76904	0.0178259	28.7422	77.0994	2.68412	0.0255073	1017	hypothetical protein
GGTG_10515	144.605	330.424	2.28378	0.018141	141.057	460.937	3.26354	0.000324082	507	G-protein coupled receptor
GGTG_10521	44.9238	757.984	17.0105	1.15415e-16	37.371	1004.9	26.9217	1.70699e-22	476	hypothetical protein
GGTG_10543	69.5198	175.424	2.52874	8.79272e-05	45.7913	166.611	3.62324	2.92533e-08	387	hypothetical protein
GGTG_10553	1.38712	11.9217	8.49902	0.0253719	4.31239	34.0993	7.81149	0.00732098	453	hypothetical protein
GGTG_10554	662.733	942.238	1.42272	0.047512	514.574	919.85	1.78405	0.000466739	415	glutathione S-transferase Gst3
GGTG_10555	90.3778	10761.1	118.645	2.86337e-21	80.5848	27817.9	344.996	7.005e-32	504	amidohydrolase
GGTG_10640	4.1218	770.703	184.63	0.000261936	1.24452	2470.01	1980.21	1.36789e-07	118	hypothetical protein
GGTG_10645	1122.66	2846.47	2.53611	0.0118784	542.245	5916.55	10.9096	4.38628e-13	319	hypothetical protein
GGTG_10692	9.12725	121.827	13.444	0.000175129	5.84722	254.027	43.2842	2.07371e-08	148	hypothetical protein
GGTG_10693	80.0126	646.585	8.09544	4.28912e-05	202.587	699.915	3.45669	0.0226382	329	hypothetical protein
GGTG_10712	522.952	730.947	1.40014	0.0298511	569.105	836.559	1.46872	0.0107553	324	hypothetical protein
GGTG_10713	5628.59	7499.71	1.33239	0.0258399	5295.01	6915.1	1.30584	0.0410569	202	GTP-binding protein ypt1
GGTG_10743	683.604	1257.29	1.83843	0.00708229	563.33	914.13	1.62221	0.0396035	321	HIRA-interacting protein 5
GGTG_10757	1127.59	1681.75	1.49192	0.00456805	1310.93	1788	1.36346	0.0337671	367	V-type proton ATPase subunit D
GGTG_10871	496.073	1259.44	2.53805	0.00553988	281.653	736.06	2.6132	0.00405919	268	hypothetical protein
GGTG_10912	33.9236	147.443	4.36104	6.04707e-06	19.2741	177.239	9.11085	6.01222e-12	404	hypothetical protein
GGTG_10913	43.9925	167.417	3.80814	6.82236e-06	33.6621	256.377	7.60398	1.03421e-12	788	hypothetical protein
GGTG_10940	284.158	21116.2	74.3064	2.25448e-19	175.788	24523.9	139.5	1.95575e-25	590	hypothetical protein
GGTG_10961	14.0867	463.428	32.9991	6.62315e-12	14.0941	940.063	66.3743	2.56693e-17	409	lipase
GGTG_10979	6116.79	343483	56.155	1.80897e-06	1615.16	79945.5	49.4956	3.4711e-06	94	hypothetical protein
GGTG_10993	323.499	2453.21	7.58466	5.20829e-06	669.351	2192.62	3.27541	0.0123543	493	high-affinity nicotinic acid transporter
GGTG_10994	7.71589	48.4348	6.11208	0.000893428	4.97885	30.0882	6.05802	0.00167453	418	hypothetical protein
GGTG_11016	1261.77	4785.47	3.79262	0.0194087	453.988	6450.45	14.2069	3.17839e-07	574	hypothetical protein
GGTG_11018	9.42899	3971.25	416.706	2.23052e-13	4.42845	4011.03	893.413	4.22383e-16	596	vanadium chloroperoxidase
GGTG_11019	0.355052	94.3758	244.962	0.00290726	1.44745	336.006	228.089	0.000930034	209	hypothetical protein
GGTG_11020	3.03731	58.088	19.5601	0.000970277	4.28396	95.7948	22.5508	0.000239258	86	hypothetical protein
GGTG_11034	219.551	1037.1	4.72089	3.20472e-08	135.582	802.154	5.90961	1.43686e-10	364	hypothetical protein
GGTG_11077	773.973	2566.42	3.31636	0.0244352	317.187	2370.71	7.47134	4.65499e-05	608	peptide transporter PTR2
GGTG_11194	478.253	846.503	1.7702	0.000158356	540.533	787.19	1.45519	0.018586	516	hypothetical protein
GGTG_11223	860.895	1243.93	1.44367	0.00174349	889.461	1259.61	1.41519	0.00307269	402	arrestin domain-containing protein
GGTG_11252	103.425	227.225	2.20042	0.00112719	128.379	240.606	1.87271	0.0107722	481	hypothetical protein, variant
GGTG_11269	258.932	789.172	3.04454	0.000503433	340.698	1011.03	2.96877	0.00061737	277	hypothetical protein
GGTG_11294	723.957	2396.62	3.30968	0.010172	550.731	2955	5.36573	0.000142496	269	hypothetical protein
GGTG_11297	120.72	249.852	2.06015	0.0157105	181.316	390.003	2.1532	0.00830724	314	mitochondrial dicarboxylate carrier
GGTG_11300	10.0649	28.7514	2.7838	0.0067995	8.71343	28.5681	3.24461	0.00157044	652	hypothetical protein
GGTG_11313	5.18941	96.7652	18.9797	4.31383e-06	8.42262	132.869	15.7298	4.80637e-06	407	hypothetical protein
GGTG_11314	4.59307	20.3744	4.46585	0.0139807	4.5143	44.2016	9.58545	3.79466e-05	268	hypothetical protein
GGTG_11412	390.115	541.317	1.38648	0.0132577	411.465	689.849	1.67269	2.35302e-05	325	Hrf1 domain-containing protein
GGTG_11439	687.572	1418.54	2.06212	9.09375e-05	698.37	1484.55	2.12669	3.60447e-05	498	Ser/Thr protein phosphatase
GGTG_11446	340.852	861.389	2.53008	0.000954954	369.714	1207.35	3.26589	1.17254e-05	571	hypothetical protein
GGTG_11504	3512.5	7140.38	2.0324	2.68345e-05	4841.77	8233.11	1.70031	0.00232279	391	hypothetical protein
GGTG_11509	310.297	1112.03	3.58143	0.00192905	270.421	887.469	3.28373	0.00406365	413	hypothetical protein
GGTG_11569	302.004	1142.67	3.785	0.000323216	172.598	1344.4	7.78455	5.12893e-09	574	D-lactate dehydrogenase
GGTG_11583	20.9827	46.3761	2.20492	0.00818763	18.3798	38.219	2.05199	0.0198825	68	hypothetical protein
GGTG_11635	605.389	1090.66	1.79931	3.83184e-05	576.996	862.027	1.49168	0.00753278	1551	phospholipid-transporting ATPase 1
GGTG_11693	377.97	655.469	1.73464	9.92461e-05	356.15	562.382	1.57832	0.00161414	366	hypothetical protein
GGTG_11711	0.731891	11.1941	15.6442	0.00377345	0	13.6656	78.0442	1.55322e-05	262	hypothetical protein
GGTG_11756	345.296	619.335	1.79453	0.000291706	356.148	608.85	1.70786	0.000949889	363	aspartate-semialdehyde dehydrogenase
GGTG_11800	32.8374	108.211	3.26131	3.26443e-08	50.1655	110.86	2.22842	0.000110047	164	hypothetical protein
GGTG_11895	324	493.232	1.52357	0.00135072	315.592	602.872	1.90992	1.40095e-07	377	hypothetical protein
GGTG_12001	1108.44	2847.56	2.5678	7.86332e-07	1117.25	2466.33	2.20686	4.21875e-05	553	amino acid transporter
GGTG_12003	13.2337	36.9432	2.78666	0.0062365	6.5124	66.9552	10.266	2.7958e-10	239	hypothetical protein, variant
GGTG_12008	82.7884	303.237	3.66389	0.00495089	45.645	556.957	12.1973	4.83453e-09	268	hypothetical protein
GGTG_12042	2.34252	250.02	104.698	2.20785e-06	0.57908	229.446	375.666	5.00354e-07	1372	hypothetical protein
GGTG_12043	0.90053	87.3245	91.8374	0.00744876	0.289287	63.9752	188.172	0.00323615	338	hypothetical protein
GGTG_12045	18.8371	320.132	16.9989	0.000362887	19.4521	524.041	26.8976	1.99781e-05	568	hypothetical protein
GGTG_12063	779.354	4405.08	5.65304	7.96559e-05	549.197	4256.68	7.75041	1.75819e-06	386	hypothetical protein
GGTG_12071	5732.99	9277	1.61839	0.0277018	6704.45	12286.7	1.83248	0.00402446	433	hypothetical protein
GGTG_12211	109.919	198.926	1.81487	0.000168246	95.3165	156.481	1.63892	0.00262714	417	hypothetical protein
GGTG_12290	462.799	800.685	1.73037	5.41362e-07	547.279	756.639	1.38212	0.00497693	308	GTP cyclohydrolase 1
GGTG_12314	129.633	7217.27	55.7534	5.03264e-52	89.4686	9662.03	107.842	6.25489e-70	227	hypothetical protein
GGTG_12464	45.7153	103.939	2.26897	0.0373888	64.8398	144.953	2.22356	0.0394623	363	hypothetical protein
GGTG_12474	0.863428	19.7807	27.549	0.000189007	1.33164	34.456	26.7631	4.73981e-07	624	hypothetical protein
GGTG_12489	82.7255	538.54	6.54237	3.0309e-17	102.75	471.407	4.58326	6.56543e-12	345	aldo-keto reductase yakc
GGTG_12561	602.205	1579.57	2.62248	4.62589e-11	638.491	1577.61	2.46948	6.10565e-10	477	dipeptidase 1
GGTG_12635	51.902	164.079	3.1667	0.00362403	62.0864	183.492	2.95107	0.00600138	324	hypothetical protein
GGTG_12655	48.7937	103.853	2.12922	0.0112797	27.1814	95.2818	3.5009	1.47428e-05	156	hypothetical protein
GGTG_12693	1026.74	3441.44	3.35164	1.81982e-07	1629.81	4742.81	2.9093	4.56285e-06	694	acetolactate synthase
GGTG_12735	54.2881	315.506	5.79765	6.82236e-06	46.0481	509.651	11.0575	1.53492e-10	420	hypothetical protein
GGTG_12742	1261.35	1938.96	1.53714	0.0463984	1441.81	2335.1	1.61903	0.0229828	188	peptidyl-prolyl cis-trans isomerase ssp-1
GGTG_12795	319.589	959.928	3.00336	0.00897532	171.113	741.025	4.33357	0.000278276	396	hypothetical protein
GGTG_12808	14.7266	300.201	20.5209	4.64125e-09	6.88856	197.443	28.6028	3.43413e-10	325	hypothetical protein
GGTG_12840	262.981	365.565	1.38507	0.00138842	261.876	415.224	1.58364	1.43021e-06	542	hypothetical protein
GGTG_12843	792.629	2575.19	3.24699	2.20548e-07	732.028	2150.36	2.93664	2.34948e-06	434	hypothetical protein
GGTG_12859	2833.13	37425.1	13.2079	1.50057e-34	4244.94	39626.2	9.33456	4.97226e-26	1483	hypothetical protein
GGTG_12871	914.589	1157.75	1.26461	0.0407154	967.701	1267.88	1.30906	0.0159785	623	splicing factor U2AF 50 kDa subunit
GGTG_12882	74.8466	169.427	2.27937	0.0195532	42.8377	272.018	6.32354	8.52401e-09	145	ubiquitin C-terminal hydrolase L3
GGTG_12994	81.4842	204.49	2.50071	0.0164676	57.1135	285.132	5.00772	5.20681e-06	295	hypothetical protein
GGTG_13006	442.565	582.914	1.31452	0.00314354	419.777	533.297	1.27024	0.0111256	742	hypothetical protein
GGTG_13036	535.055	5201	9.72402	5.41329e-07	415.035	7601.29	18.3147	3.99863e-11	304	hypothetical protein
GGTG_13037	20.6697	554.783	27.0986	9.63608e-19	46.5751	511.629	10.9877	4.17377e-11	383	hypothetical protein
GGTG_13038	15.6514	458.756	29.879	5.04161e-16	20.5818	752.112	36.4916	4.14924e-19	198	hypothetical protein
GGTG_13039	52.0732	3854.9	74.1278	3.5047e-10	15.7747	2839.25	180.103	3.34417e-14	192	hypothetical protein
GGTG_13040	86.1316	7045.11	81.8493	4.5006e-10	33.2566	4705.36	141.364	1.58419e-12	368	hypothetical protein
GGTG_13041	8.38889	744.553	88.3687	1.15701e-12	4.86279	858.973	178.55	6.96982e-16	331	hypothetical protein
GGTG_13042	53.6596	3157.46	58.8762	7.69275e-08	22.1733	1802.33	81.3407	5.38188e-09	1953	hypothetical protein
GGTG_13051	34.8951	199.72	5.72589	0.00223265	16.4127	259.203	15.7321	4.795e-07	885	hypothetical protein
GGTG_13055	13.3104	50.8344	3.84029	0.0181432	6.22413	32.8704	5.32969	0.00437853	577	hypothetical protein
GGTG_13102	10.3651	82.9993	7.88267	8.45227e-08	13.4878	77.4	5.76601	2.35614e-06	360	hypothetical protein
GGTG_13130	192.399	394.262	2.05683	3.50696e-07	231.298	415.525	1.79393	3.57778e-05	770	hypothetical protein
GGTG_13132	259.444	2895.37	11.1699	3.53006e-06	92.5631	1337.39	14.4553	1.99289e-07	67	hypothetical protein
GGTG_13134	188.189	640.427	3.40778	0.00558571	85.713	937.738	10.9472	4.57974e-09	313	hypothetical protein
GGTG_13226	161.163	911.477	5.6564	0.0254103	68.7736	2004.75	29.1463	1.93581e-06	533	sugar transporter
GGTG_13227	160.236	688.097	4.29918	0.00188018	97.4347	293.87	3.01469	0.0246954	405	hypothetical protein
GGTG_13660	727.481	2483.33	3.41313	0.00354615	442.457	1359.83	3.07433	0.00821246	640	hypothetical protein
GGTG_13661	20.6817	279.926	13.5346	1.1807e-05	22.6361	98.0421	4.33004	0.0222337	522	hypothetical protein
GGTG_13699	11.9386	244.098	20.3726	4.98226e-10	21.3623	491.948	22.965	8.51587e-12	401	hypothetical protein
GGTG_13732	9.8091	54.0194	5.4652	0.0042033	5.06521	23.3053	4.57039	0.0192744	299	hypothetical protein
GGTG_13772	70.201	907.392	12.9423	1.28605e-08	115.18	575.233	4.99732	0.000598179	537	hypothetical protein
GGTG_13834	131.714	343.715	2.61927	4.81002e-10	162.494	447.06	2.74513	1.24208e-11	442	GTP cyclohydrolase-2
GGTG_13843	1.72686	19.4173	12.1068	0.0366555	3.73331	90.7614	24.2294	0.00210443	713	hypothetical protein
GGTG_13930	1175.15	2404.3	2.04571	0.00362154	1320.6	3413.35	2.58413	5.35033e-05	432	hypothetical protein
GGTG_13942	6852.42	19526.5	2.84948	0.00031835	10048	27464.4	2.73335	0.000541911	758	hypothetical protein
GGTG_13964	77.7475	383.785	4.95388	1.56418e-05	69.0573	225.085	3.25324	0.00215329	231	hypothetical protein
GGTG_14005	978.146	1893.14	1.93648	3.83699e-06	1052.14	1855.35	1.76304	8.4032e-05	885	C6 transcription factor Prf
GGTG_14021	226.79	1390.45	6.13157	0.0186239	133.484	2300.91	17.2362	7.73787e-05	161	hypothetical protein
GGTG_14048	174.619	1029.7	5.89459	2.68408e-05	155.61	442.61	2.84142	0.0215547	523	aminopeptidase Y
GGTG_14060	39.4858	140.969	3.57369	0.00057865	28.3941	108.179	3.78148	0.000337464	135	hypothetical protein
GGTG_14067	264.051	487.315	1.84552	0.00050354	249.505	686.187	2.74631	7.80365e-10	269	citrinin biosynthesis oxydoreductase CtnB
GGTG_14113	45.2747	380.257	8.411	3.64886e-08	42.0562	244.428	5.79042	7.63576e-06	310	hypothetical protein
GGTG_14116	17.086	50.4656	2.89029	0.0218129	12.7373	44.7791	3.4936	0.00638556	227	hypothetical protein
GGTG_14121	133.424	379.163	2.84666	0.00139926	157.18	483.851	3.07853	0.000454123	136	hypothetical protein
GGTG_14138	223.717	515.128	2.30411	1.51986e-05	278.94	518.728	1.85754	0.00174013	381	hypothetical protein
GGTG_14163	14.1714	55.0903	3.83565	0.00669303	20.6397	90.8353	4.38548	0.00157646	153	hypothetical protein

## Sheet: A>N
S5 Table. Description of the G. tritici genes differentially expressed between the pH.
B. Description of the G. tritici genes overexpressed at acidic pH compared to neutral.
G. tritici Gene	G. tritici gene expression level	G. tritici gene expression level	Fold change	P-value	G. tritici gene expression level	G. tritici gene expression level	Fold change	P-value	Length	Description
	in PG6A	in PG6N			in PG38A	in PG38N
GGTG_00062	770.843	522.765	1.47636	0.000491561	693.58	487.521	1.41984	0.00195501	802	RING finger protein
GGTG_00209	358.495	190.417	1.87962	0.00606151	326.403	126.487	2.59967	1.36527e-05	338	vacuolar iron transporter Ccc1
GGTG_00248	1730.67	772.259	2.24098	0.00128374	2135.77	756.754	2.82105	1.6976e-05	702	C6 finger domain-containing protein
GGTG_00261	882.856	363.231	2.43077	8.24429e-05	738.096	430.114	1.71607	0.0251941	651	methionyl-tRNA transformylase
GGTG_00262	9783.72	3129.64	3.12645	4.32386e-05	6723.12	2830.43	2.37528	0.00263886	137	hypothetical protein
GGTG_00302	3417.82	1939.86	1.76118	4.53005e-05	3129.54	1530.01	2.04574	1.05998e-07	175	endosulphine family protein
GGTG_00341	505.173	204.682	2.47302	0.00439108	408.168	143.563	2.83211	0.000859603	565	hypothetical protein
GGTG_00517	331.853	223.741	1.48054	0.000268464	384.231	184.183	2.10026	1.80522e-13	494	hypothetical protein
GGTG_00544	537.03	59.7891	8.96192	5.16218e-10	410.38	31.8939	12.8477	7.24277e-13	98	hypothetical protein
GGTG_00561	975.846	743.504	1.31144	0.0452311	1196.23	871.946	1.37295	0.0157222	334	hypothetical protein
GGTG_00562	90.8755	56.6108	1.59547	0.00887716	108.549	63.9258	1.71466	0.00125843	153	hypothetical protein
GGTG_00597	153.556	95.2889	1.61167	0.0402442	144.552	64.6681	2.23484	0.000263399	551	methyltransferase OMS1
GGTG_00685	163.895	41.5325	3.89447	3.91286e-06	270.959	68.9749	3.94639	1.21215e-06	87	hypothetical protein
GGTG_00767	2028.88	249.723	8.12057	0.00378927	1946.95	264.581	7.34901	0.00593914	397	agmatinase 1
GGTG_00768	48.6332	8.13964	6.0377	0.00303555	26.3679	4.25497	6.22119	0.00531309	279	hypothetical protein
GGTG_00771	990.212	664.285	1.49149	0.028319	1252.28	603.723	2.06961	1.32652e-05	349	amidohydrolase
GGTG_00787	12.1072	3.30519	3.51726	0.0268211	15.3973	4.43804	3.43298	0.0186833	808	hypothetical protein
GGTG_00822	739.352	546.016	1.35193	0.0259322	917.761	557.274	1.64752	6.28718e-05	1054	hypothetical protein
GGTG_00875	43.0073	10.7433	4.06683	0.00537859	53.2031	4.23086	13.2782	1.1283e-06	469	hypothetical protein
GGTG_00876	22.5983	1.01745	22.9067	3.66098e-05	27.7028	1.02753	28.5729	6.73409e-06	249	hypothetical protein
GGTG_01071	1710.03	1037.05	1.64786	0.0295269	1437.31	908.135	1.58201	0.0498725	449	prephenate dehydrogenase
GGTG_01146	350.366	94.5103	3.69386	1.07699e-05	238.532	85.747	2.76781	0.000901017	159	hypothetical protein
GGTG_01160	238.557	58.9973	4.04476	0.000327249	152.31	33.2167	4.59168	0.000100735	237	hypothetical protein
GGTG_01162	195.069	138.555	1.40074	0.0487663	186.262	131.6	1.40931	0.0454158	364	hypothetical protein
GGTG_01185	249.292	74.5763	3.35355	0.00532881	112.634	38.6695	2.88187	0.0195737	521	MFS phospholipid transporter Git1
GGTG_01213	4374.97	2146.21	2.03842	4.02722e-06	3537.72	2527.1	1.39982	0.0498723	1984	AGC protein kinase
GGTG_01332	1719.94	520.345	3.30646	6.08411e-06	1325.63	709.376	1.86907	0.0298507	1005	verprolin
GGTG_01413	26.9145	6.67082	4.11289	0.00066463	14.7067	4.6688	3.20296	0.0155241	250	hypothetical protein
GGTG_01453	6143.14	1116.15	5.503	0.0128684	8841.43	1437.27	6.15036	0.00716193	83	hypothetical protein
GGTG_01482	450.475	266.889	1.68552	0.0095919	387.47	230.405	1.67598	0.010738	185	hypothetical protein
GGTG_01491	3629.35	1775.75	2.04507	7.20317e-08	4805.46	2187.26	2.19761	1.5517e-09	725	hypothetical protein
GGTG_01507	194.45	104.87	1.84183	0.000252563	194.63	130.123	1.49201	0.0207903	300	hypothetical protein
GGTG_01537	123.739	54.4267	2.26755	1.2295e-05	86.8054	46.8503	1.81104	0.00309308	321	hypothetical protein
GGTG_01560	28148.6	7921.32	3.55375	3.67863e-07	19929.1	6757.03	2.94909	1.79173e-05	188	hypothetical protein
GGTG_01571	2780.63	1381.16	2.01276	0.0043229	4054.89	1403.52	2.88868	4.28889e-06	1257	hypothetical protein
GGTG_01613	7723.96	1200.01	6.43566	7.84949e-14	5249.66	1404.08	3.73885	2.61419e-07	203	minor allergen Alt a 7
GGTG_01664	4353.74	1567.13	2.77789	0.0258399	9959.27	2020.2	4.92958	0.000194313	333	hypothetical protein
GGTG_01690	27376.9	1735.63	15.7724	8.73315e-13	28318.6	2973.35	9.52379	7.6709e-09	666	hypothetical protein
GGTG_01726	86.4283	26.6114	3.21914	0.0357959	225.577	41.5651	5.40505	0.00108388	56	hypothetical protein
GGTG_01755	113.002	58.9657	1.90883	0.0189115	114.829	50.9285	2.2469	0.00244777	186	hypothetical protein
GGTG_01756	566.706	343.528	1.64902	0.0107822	554.973	298.611	1.85528	0.00114983	766	hypothetical protein
GGTG_01808	78.0895	17.9989	4.27694	4.90628e-09	90.5987	26.6754	3.4524	1.0998e-07	124	hypothetical protein
GGTG_01862	51.1379	24.0497	2.10957	0.00294902	60.4676	36.0106	1.64772	0.0418273	150	hypothetical protein
GGTG_01955	3496.52	1091.7	3.20248	0.00681967	1948.51	582.567	3.34596	0.00466097	590	hypothetical protein
GGTG_01994	476.186	300.055	1.59004	0.000264223	377.048	256.477	1.47531	0.00307364	894	hypothetical protein
GGTG_02055	907.822	470.296	1.93105	0.000127252	993.633	473.212	2.10004	9.92907e-06	948	leucine-rich repeat-containing protein 40
GGTG_02065	230.861	147.59	1.56461	0.0154297	183.827	102.956	1.7802	0.00159703	736	hypothetical protein
GGTG_02086	276.176	76.215	3.6243	2.73698e-05	335.653	52.764	6.3256	5.45666e-10	250	hypothetical protein
GGTG_02110	56.3466	21.4783	2.63188	5.71768e-05	65.9124	34.5614	1.90747	0.00471641	718	hypothetical protein
GGTG_02120	6382.24	931.528	6.85202	0.000486527	2899.15	605.379	4.79151	0.00553868	110	hypothetical protein
GGTG_02143	1592.15	794.673	2.00085	1.38557e-05	1780.46	912.386	1.94957	2.63823e-05	1172	hypothetical protein
GGTG_02144	55.5834	18.2784	2.95529	0.001321	100.584	12.2484	8.08494	1.01458e-10	122	hypothetical protein
GGTG_02201	5691.37	1969.04	2.89053	0.00397534	4282.31	933.78	4.58586	1.34476e-05	266	hypothetical protein
GGTG_02357	990.913	181.217	5.46941	0.000742045	1916.87	217.773	8.7845	7.26016e-06	179	hypothetical protein
GGTG_02471	455.107	128.871	3.52256	5.27743e-07	339.276	167.297	2.02473	0.00843202	480	hypothetical protein
GGTG_02595	293.211	129.199	2.26082	0.000886391	225.607	99.3597	2.27136	0.00091056	279	hypothetical protein, variant
GGTG_02632	5447.77	3622.09	1.50388	0.0244449	5519.29	3016.88	1.82905	0.000404374	385	cell division control protein 12
GGTG_02778	5329.04	2401.16	2.21933	9.47642e-08	3924.37	1761.52	2.22753	7.30274e-08	1081	hypothetical protein
GGTG_02811	862.022	273.289	3.15283	0.0140053	1930.13	239.819	8.04047	1.22934e-06	392	hypothetical protein
GGTG_02953	2438.27	7.94523	314.656	4.78323e-37	3174.41	14.6914	221.914	2.76532e-36	602	calcium-proton exchanger
GGTG_02963	155.053	92.7974	1.66252	0.00321601	155.034	103.216	1.48571	0.0245491	137	hypothetical protein
GGTG_03052	264.125	119.221	2.20959	0.000321542	283.017	101.488	2.76189	1.98807e-06	400	hypothetical protein
GGTG_03135	88.8242	53.4893	1.64212	0.0133488	97.4859	63.1885	1.54631	0.0271841	533	hypothetical protein
GGTG_03156	758.856	510.86	1.48355	0.00164009	760.398	558.744	1.35787	0.01794	764	hypothetical protein
GGTG_03160	963.591	480.015	2.00641	0.000465972	836.941	345.613	2.41878	4.77628e-06	1233	hypothetical protein
GGTG_03186	5221.93	2949.1	1.77099	0.00107428	7356.44	3994.36	1.84131	0.000390049	335	hypothetical protein
GGTG_03189	28.7624	5.79386	4.92771	3.28101e-05	43.9667	2.87202	16.7358	7.10541e-10	657	hypothetical protein
GGTG_03205	70.5891	7.29175	9.59725	9.53828e-08	99.7414	12.477	7.83239	1.56742e-07	250	hypothetical protein
GGTG_03219	988.309	470.797	2.09829	1.1807e-05	750.665	369.482	2.02927	3.19118e-05	520	hypothetical protein
GGTG_03269	1464.25	177.954	8.25248	9.46948e-08	1928	119.334	16.1939	4.68565e-13	522	sugar transporter
GGTG_03326	1484.74	363.522	4.082	0.000801676	2204.88	480.494	4.58336	0.000217701	120	hypothetical protein
GGTG_03346	146.2	38.249	3.84769	0.00745797	120.44	23.3261	5.09931	0.00106317	387	hypothetical protein
GGTG_03453	231.669	96.5568	2.38006	6.98258e-06	214.084	134.533	1.58176	0.0260428	725	hypothetical protein
GGTG_03468	339.285	158.948	2.12293	3.06495e-05	242.796	141.41	1.71903	0.00436238	579	hypothetical protein
GGTG_03469	44.8357	25.3162	1.73454	0.0480584	37.7453	16.8695	2.20786	0.00514282	321	hypothetical protein
GGTG_03540	115.949	57.2369	2.04576	0.00463062	101.658	44.8222	2.2455	0.00137135	721	dihydroxyacetone synthase
GGTG_03548	51.5939	7.20756	7.16741	2.01633e-06	39.5651	4.03151	9.11004	1.20302e-06	345	hypothetical protein
GGTG_03600	228.55	106.974	2.12814	0.00134412	308.687	157.428	1.9636	0.00379991	250	hypothetical protein
GGTG_03647	2313.99	1657.2	1.39614	0.030996	2892.06	1665.55	1.73569	0.000118473	289	hypothetical protein
GGTG_03669	446.291	225.143	1.9863	0.0243702	388.075	129.672	2.9798	0.000141989	434	glycosyl hydrolase
GGTG_03718	1620.5	1123.72	1.44136	0.00431821	1861.04	1008.19	1.84806	2.66989e-07	373	hypothetical protein
GGTG_03757	347.959	182.937	1.90149	2.1022e-10	310.01	205.621	1.50154	0.000100308	224	hypothetical protein
GGTG_03762	2017.88	1324.58	1.52328	0.0457069	2126.19	1003.91	2.11703	0.000105293	595	SH3 domain-containing protein
GGTG_03805	580.626	212.05	2.73544	0.000354344	587.157	299.044	1.95751	0.0235118	368	hypothetical protein
GGTG_03815	668.035	58.4006	11.4468	4.09255e-05	335.502	15.9206	20.5656	3.69451e-07	389	hypothetical protein
GGTG_03830	39.4591	6.89723	5.84932	0.00310624	38.554	1.26561	30.144	7.68087e-06	328	hypothetical protein
GGTG_03880	2948.67	1494.16	1.973	6.97826e-05	3221.67	1385.01	2.32566	3.59019e-07	518	GPI mannosyltransferase 4
GGTG_03896	3936.27	2602.09	1.51259	0.00139926	3249.83	2390.42	1.35914	0.0233707	706	transcription factor steA
GGTG_03898	153.573	100.488	1.53316	0.023924	127.071	85.5247	1.4794	0.0458262	265	hypothetical protein
GGTG_03967	2163.19	1323.89	1.63353	0.0232026	2164.54	1118.73	1.93357	0.00141439	328	hypothetical protein
GGTG_03973	244.638	88.557	2.7769	4.65027e-07	217.939	95.7147	2.2549	7.62724e-05	498	hypothetical protein
GGTG_04013	464.919	64.3852	7.22536	2.68842e-09	488.685	79.1155	6.14864	4.06045e-08	1514	hypothetical protein
GGTG_04045	100.451	21.4114	4.60475	2.82247e-05	98.2055	14.728	6.66449	2.42599e-07	350	hypothetical protein
GGTG_04050	3221.15	2327.62	1.38339	0.0474366	3021.78	1849.53	1.63304	0.00144727	213	rho GDP dissociation inhibitor
GGTG_04051	1014.55	737.874	1.37354	0.0252448	977.397	570.65	1.7086	4.87603e-05	118	hypothetical protein
GGTG_04111	945.079	48.0349	19.5771	4.08724e-18	1135.61	56.2818	20.1307	9.76104e-19	930	nitrate reductase
GGTG_04115	10115.4	3720.68	2.71884	0.0304689	5451.31	1878.8	2.90135	0.0201326	170	hypothetical protein
GGTG_04129	212.629	103.852	2.0525	0.00194553	298.885	125.997	2.3611	0.000106074	373	hypothetical protein
GGTG_04183	6324.29	4305	1.46884	0.0136329	6318.94	4141.43	1.52557	0.00576739	2115	glutamate synthase
GGTG_04328	1550.21	1013.09	1.52972	0.00557944	1564.02	952.96	1.6399	0.000943858	758	hypothetical protein
GGTG_04373	49.4214	25.2041	1.9641	0.0491915	56.0658	14.4994	3.89354	3.62845e-05	530	zinc finger protein 32
GGTG_04442	287.796	210.485	1.36735	0.0194253	249.137	172.189	1.45127	0.00494105	345	hypothetical protein
GGTG_04486	130.122	50.6566	2.53392	3.97645e-05	117.864	58.2239	2.03251	0.00213282	417	hypothetical protein
GGTG_04492	3637.26	1822.42	1.99588	0.00397534	2610.89	1246.75	2.09419	0.00182029	384	inositolphosphorylceramide-B C-26 hydroxylase
GGTG_04497	1649.65	999.302	1.65002	0.00217118	1811.13	1024.47	1.76624	0.000360131	1101	pathway-specific nitrogen regulator
GGTG_04503	290.614	211.377	1.37024	0.0337861	277.304	198.84	1.3951	0.0240443	634	hypothetical protein
GGTG_04537	201.192	75.1887	2.68657	9.11454e-07	148.55	73.6907	2.0029	0.000979006	196	hypothetical protein
GGTG_04562	1295.76	455.698	2.8451	0.00145761	1346.97	288.488	4.66328	8.51709e-07	480	hypothetical protein
GGTG_04726	1835.36	1118.63	1.63982	5.96364e-05	1796.66	1040.33	1.7248	6.7742e-06	993	hypothetical protein
GGTG_04763	141.004	78.649	1.78907	3.23487e-05	119.286	59.9971	1.97008	2.38148e-06	536	hypothetical protein
GGTG_04779	3172.42	190.525	16.6411	7.94165e-08	7142.5	323.806	22.0271	1.84817e-09	294	hypothetical protein
GGTG_04900	2084.5	1307.26	1.59357	0.0433457	1909.69	1147.14	1.66426	0.0255021	951	hypothetical protein
GGTG_04923	205.698	81.3104	2.52669	0.0001375	152.091	62.3442	2.45308	0.000290156	250	hypothetical protein
GGTG_04990	202.067	96.599	2.08525	0.000183298	280.499	108.292	2.57546	3.73411e-07	191	hypothetical protein
GGTG_04991	357.121	140.968	2.529	0.000102555	429.099	144.149	2.96067	2.98391e-06	369	hypothetical protein
GGTG_05006	803.304	395.623	2.02794	0.00156931	839.308	293.582	2.86304	7.74883e-07	518	hypothetical protein
GGTG_05015	639.116	403.91	1.58046	0.00170556	612.72	435.698	1.40353	0.0256133	169	hypothetical protein
GGTG_05030	6549.37	3406.07	1.9228	0.00288471	5312.01	2927.74	1.81399	0.00712147	379	sterol 24-C-methyltransferase
GGTG_05095	185.495	69.5314	2.67604	0.0107822	280.772	122.095	2.29833	0.0328031	828	potassium transporter 1
GGTG_05239	516.817	374.327	1.37694	0.0369316	586.491	398.669	1.46914	0.0092133	304	hypothetical protein
GGTG_05406	557.954	436.027	1.27975	0.0178806	632.674	481.702	1.31789	0.00597869	330	type-2 protein geranylgeranyltransferase subunit beta
GGTG_05502	160.418	42.762	3.74368	1.98754e-05	288.359	43.3343	6.67291	1.01044e-10	611	hypothetical protein
GGTG_05529	61.1657	23.8455	2.53856	0.0011727	93.121	40.3437	2.3181	0.00172768	179	hypothetical protein
GGTG_05618	220.101	101.659	2.15794	0.00663596	308.677	157.028	1.95874	0.017892	346	hypothetical protein
GGTG_05722	42.6101	12.1529	3.56843	0.000148288	53.2574	20.2339	2.66329	0.00187683	306	endoglucanase
GGTG_05726	126.297	40.0504	3.17379	8.24604e-08	142.153	59.7556	2.36794	4.09761e-05	398	hypothetical protein
GGTG_05747	337.375	258.004	1.31009	0.018612	289.686	211.862	1.37442	0.00527634	376	hypothetical protein
GGTG_05780	509.937	335.713	1.51231	0.00291511	561.34	312.762	1.79434	9.24976e-06	272	hypothetical protein
GGTG_05808	10014.4	1860.59	5.3828	3.23825e-14	9687.84	2327.98	4.161	1.86156e-10	252	hypothetical protein
GGTG_05863	267.087	170.829	1.56519	0.0103049	335.653	181.936	1.83636	0.000213482	219	hypothetical protein
GGTG_05864	253.061	160.704	1.57327	0.00561196	277.033	143.471	1.93123	2.17895e-05	518	hypothetical protein
GGTG_05934	444.256	206.976	2.14327	3.23143e-10	398.839	206.812	1.91628	1.13314e-07	808	hypothetical protein
GGTG_06022	55.1283	16.7014	3.24988	0.00161562	32.218	11.5173	2.76629	0.012467	193	hypothetical protein
GGTG_06076	347.73	178.993	1.94467	2.01892e-05	342.698	201.138	1.69854	0.000824104	1233	hypothetical protein
GGTG_06080	2111.99	1085.78	1.94525	1.29612e-05	1551.2	1078.91	1.43664	0.0290294	562	hypothetical protein
GGTG_06114	516.136	155.212	3.32319	0.0311033	1263.01	172.763	7.29108	0.000117473	669	alkaline phosphatase
GGTG_06173	3009.57	1931.06	1.5588	0.00573876	2664.89	1804.74	1.47601	0.0174941	1587	hypothetical protein
GGTG_06206	1183.15	870.689	1.35833	0.0237018	1097.16	836.096	1.31253	0.0495295	610	WD repeat-containing protein srw1
GGTG_06218	220.202	98.2074	2.2348	3.27355e-08	176.046	105.906	1.65325	0.00101789	346	phytanoyl-CoA dioxygenase
GGTG_06306	50.954	10.1992	4.89692	0.00780836	26.7727	3.53516	6.95206	0.00298207	238	hypothetical protein
GGTG_06319	16343.1	7128.02	2.29294	6.06559e-09	16583.8	6562.32	2.52772	3.89835e-11	785	hypothetical protein
GGTG_06340	498.152	319.472	1.56108	0.0239707	542.869	363.468	1.49084	0.0460718	487	hypothetical protein
GGTG_06351	1805.43	1417.94	1.27412	0.0230961	1802.62	1179.65	1.52769	1.66022e-05	288	F-actin-capping protein subunit beta
GGTG_06359	539.362	366.27	1.47201	0.0363739	506.049	335.429	1.51088	0.0244476	449	hypothetical protein
GGTG_06506	1076.69	686.859	1.56643	0.000425932	1305.29	748.374	1.74097	6.19647e-06	199	translation machinery-associated protein 20
GGTG_06551	5011.19	1756.6	2.85264	3.72276e-06	4503.23	1246.96	3.60955	5.54097e-09	167	hypothetical protein
GGTG_06657	165.996	77.1709	2.14497	0.00150909	182.385	59.1497	3.05518	1.36657e-06	232	hypothetical protein
GGTG_06739	2521.3	964.051	2.61592	0.0397501	1756.95	615.182	2.8554	0.0233109	151	hypothetical protein
GGTG_06845	1227.37	708.906	1.73255	0.0193833	1738.09	509.772	3.40532	6.56392e-09	1390	hypothetical protein
GGTG_06864	1956.66	1338.34	1.46063	0.00277277	1616.22	1227.29	1.31774	0.0380989	241	Ras-2
GGTG_06982	1720.67	1087.5	1.58112	0.021049	1610.51	934.73	1.72153	0.00489034	532	developmental regulator VosA
GGTG_07066	14887.2	6293.73	2.36524	0.0407603	7575.12	3095.79	2.44709	0.0328591	63	hypothetical protein
GGTG_07259	118.16	3.02541	39.7336	1.81982e-07	87.0085	8.84856	9.8011	0.00061737	463	hypothetical protein
GGTG_07400	597.927	293.959	2.03338	0.0173473	748.695	321.054	2.33055	0.00335552	336	hypothetical protein
GGTG_07412	153.694	88.5316	1.72256	0.00024562	139.285	89.0784	1.5675	0.00296414	542	hypothetical protein
GGTG_07495	5412.68	3807.34	1.42151	0.0242492	5947.77	3205.95	1.85484	1.70988e-05	1721	hypothetical protein
GGTG_07501	538.469	256.802	2.09018	2.62893e-09	423.012	217.808	1.9345	1.74856e-07	808	hypothetical protein
GGTG_07505	89.1131	44.2942	2.02375	0.0280519	83.3349	34.7951	2.42088	0.00496962	469	hypothetical protein
GGTG_07533	2017	599.062	3.36651	2.07926e-07	1511.3	362.447	4.16628	5.27065e-10	1345	hypothetical protein
GGTG_07622	417.29	99.2735	4.18838	0.000209304	258.329	92.6692	2.78907	0.0112239	463	hypothetical protein
GGTG_07638	589.645	361.52	1.63437	0.00237992	814.073	471.343	1.72273	0.000513811	265	hypothetical protein
GGTG_07663	28.7212	5.99185	4.75564	0.0175333	37.3124	8.56278	4.29194	0.0221434	344	hypothetical protein
GGTG_07665	6842.04	722.137	9.47819	0.000491594	3962.16	246.32	16.0734	8.98552e-06	278	glycosyl hydrolase family 62 protein
GGTG_07666	187.27	58.6865	3.20286	0.00238067	233.975	86.8124	2.67626	0.010822	76	hypothetical protein
GGTG_07667	14732.5	1984.03	7.42623	0.00503336	38658.7	7927.13	4.87656	0.0323445	148	hypothetical protein
GGTG_07671	413.795	58.1047	7.12875	6.64502e-09	215.751	81.1401	2.65076	0.00757829	101	hypothetical protein
GGTG_07769	2157.53	1626.04	1.32718	0.000837458	2236.23	1480	1.50813	3.42034e-07	330	hypothetical protein
GGTG_07808	8.82462	1.47121	6.76689	0.0140053	12.1856	1.11736	9.75567	0.00254272	253	endoglucanase
GGTG_07810	817.7	47.4108	17.0412	4.89792e-35	1167.86	79.3016	14.6349	2.68697e-33	559	hypothetical protein, variant
GGTG_07978	51.4994	12.4353	4.15022	2.05864e-06	39.7414	20.2232	1.99761	0.0235467	79	hypothetical protein
GGTG_07984	207.617	14.1315	14.7772	1.66571e-14	152.389	9.06696	15.4929	9.18557e-14	235	hypothetical protein
GGTG_07992	93.4182	49.4847	1.87058	0.00777544	88.4515	46.6078	1.89017	0.00666274	146	hypothetical protein
GGTG_07993	388.166	226.29	1.7045	2.50135e-05	364.251	226.139	1.60616	0.000198842	941	RNA polymerase II Elongator subunit
GGTG_08002	80.0503	39.3354	2.02262	0.04731	106.865	36.5981	2.89503	0.00137308	274	hypothetical protein
GGTG_08034	279.362	11.1915	24.7509	3.20617e-38	187.83	6.24213	28.2319	1.38326e-30	551	hypothetical protein
GGTG_08063	834.936	552.706	1.5082	0.0113922	709.878	477.895	1.48557	0.0155907	787	mitochondrial distribution and morphology protein 31
GGTG_08064	37.5104	8.22382	4.5499	4.77894e-05	34.3008	15.4719	2.23033	0.0278069	239	hypothetical protein
GGTG_08095	336.537	206.984	1.62864	0.0391518	298.452	167.843	1.77598	0.0133329	745	hypothetical protein
GGTG_08217	1076.53	851.541	1.26478	0.0260648	1026.51	767.421	1.33429	0.00480368	622	hypothetical protein
GGTG_08224	948.983	479.274	1.97822	2.70867e-09	784.136	474.405	1.65005	2.20412e-05	534	hypothetical protein
GGTG_08326	5041.34	1298.84	3.88158	0.00199181	7677.55	2183.5	3.51535	0.00439529	194	hypothetical protein
GGTG_08382	1016.08	489.12	2.07511	0.00601895	1404.65	635.403	2.2118	0.00234031	313	C-4 methylsterol oxidase
GGTG_08405	31.2889	12.7415	2.39076	0.0221671	47.4999	16.7645	2.93058	0.002004	274	hypothetical protein
GGTG_08411	462.802	143.804	3.22339	1.04709e-06	396.847	161.578	2.44269	0.000267572	66	hypothetical protein
GGTG_08415	1198.65	372.813	3.21433	0.00106307	1572.36	597.895	2.62856	0.00789402	263	pyridoxamine 5'-phosphate oxidase
GGTG_08424	413.458	108.566	3.81424	0.00106068	195.673	67.797	2.87856	0.0133092	595	hypothetical protein
GGTG_08449	467.581	249.093	1.87405	7.25109e-06	476.905	257.369	1.84675	9.91218e-06	653	hypothetical protein
GGTG_08520	54.9029	25.9184	2.13153	0.0298792	53.2638	18.9756	2.82268	0.00242855	86	hypothetical protein
GGTG_08605	1774.81	300.301	5.91353	2.59649e-06	2734.41	552.682	4.94208	2.4618e-05	397	sulphydryl oxidase
GGTG_08621	1776.26	604.06	2.93831	0.000246722	1922.59	764.713	2.51212	0.0020228	5077	gramicidin S synthetase 1
GGTG_08742	339.54	58.6372	5.80014	1.26475e-05	156.282	63.5154	2.46674	0.0418597	554	hypothetical protein
GGTG_08746	223.67	89.4183	2.50286	0.00105791	213.465	72.7536	2.89583	0.00011205	294	hypothetical protein
GGTG_08783	104.526	51.6317	2.01931	0.0101522	156.652	71.1943	2.1907	0.00244175	118	hypothetical protein
GGTG_08790	1162.29	522.289	2.22882	1.29207e-06	832.517	508.647	1.63517	0.00512409	795	LAlv9 family protein
GGTG_08802	2772.12	1779.18	1.55673	0.000959149	2130.21	1361.23	1.56515	0.000802643	509	ribose-phosphate pyrophosphokinase 1
GGTG_08815	217.742	119.208	1.83427	0.00752366	274.726	170.277	1.60282	0.0415178	590	hypothetical protein
GGTG_08822	322.295	201.652	1.5951	0.00862941	284.629	161.651	1.7435	0.00147771	317	hypothetical protein
GGTG_08854	303.242	47.1154	6.491	1.75557e-06	139.842	53.6797	2.60124	0.0254097	130	hypothetical protein
GGTG_08870	152.222	38.825	3.88744	2.095e-07	225.205	55.7214	4.04575	2.40861e-08	680	hypothetical protein
GGTG_08878	206.426	94.5643	2.18711	0.00141589	172.693	77.149	2.21335	0.0012955	1007	hypothetical protein
GGTG_08898	370.931	94.2178	3.93301	5.62425e-06	209.677	64.4391	3.22366	0.000162044	243	hypothetical protein
GGTG_08918	3374.72	95.1314	35.4961	1.78991e-11	2105.42	126.012	16.647	1.90688e-07	110	hypothetical protein
GGTG_08970	1572.5	511.836	3.07016	0.000400399	1804.3	435.382	4.14417	3.44073e-06	196	peptide methionine sulfoxide
GGTG_09126	114.159	38.6257	2.95823	0.0466366	98.15	17.6224	5.46593	0.00121268	285	hypothetical protein
GGTG_09158	143.267	57.8079	2.44778	3.98038e-05	97.5497	49.2799	1.97831	0.00315189	568	hypothetical protein
GGTG_09162	90.6745	24.8612	3.60228	0.00034713	90.4787	14.4899	6.23772	3.70469e-07	1004	hypothetical protein
GGTG_09165	32.409	1.72431	19.601	2.07111e-06	22.2864	0.265587	62.4965	3.5424e-05	587	hypothetical protein
GGTG_09316	165.922	50.1583	3.31724	0.00269721	102.823	30.6614	3.3719	0.00283963	634	hypothetical protein
GGTG_09373	3526.22	1713.33	2.05765	0.00130642	4013.03	2442.41	1.64275	0.0362604	176	hypothetical protein
GGTG_09382	1415.46	555.831	2.54718	0.00103689	1063.89	499.671	2.12874	0.00995285	286	hypothetical protein
GGTG_09395	176.157	12.4351	14.0788	3.09375e-12	130.426	8.8907	14.1139	1.81228e-11	524	hypothetical protein
GGTG_09396	172.13	58.5594	2.95158	0.0139236	111.598	32.1634	3.45341	0.00480272	709	hypothetical protein
GGTG_09533	246.984	125.766	1.97072	0.0014134	320.327	160.408	1.99739	0.000858167	199	hypothetical protein
GGTG_09587	108.209	32.2806	3.36687	0.00468802	122.92	23.4597	5.18827	7.34687e-05	157	hypothetical protein
GGTG_09595	192.256	94.5421	2.03229	6.51974e-06	222.04	106.736	2.06798	1.803e-06	244	hypothetical protein
GGTG_09626	5980.62	371.371	16.1074	1.23331e-31	6826.16	243.64	28.0603	4.49167e-45	516	nitrate transporter
GGTG_09628	1356.12	759.544	1.78624	0.000362946	1638.49	689.032	2.3747	2.08518e-08	1130	hypothetical protein, variant
GGTG_09661	4693.5	841.263	5.57957	6.63979e-13	3875.96	592.348	6.53701	2.35229e-15	542	hypothetical protein
GGTG_09693	424.635	347.862	1.22146	0.0369316	417.081	336.53	1.2354	0.0258127	626	hypothetical protein
GGTG_09747	422.831	244.892	1.72438	0.00465769	326.587	190.382	1.70191	0.0062885	1058	isochorismatase
GGTG_09762	104.969	45.0799	2.34564	4.38478e-06	89.4994	54.9425	1.60765	0.0147771	274	hypothetical protein
GGTG_09819	730.05	272.774	2.67468	0.0016359	451.249	224.644	2.00663	0.0350217	347	hypothetical protein
GGTG_09831	648.434	336.842	1.92119	0.00336035	765.555	479.156	1.59725	0.044153	484	levo-lactonase
GGTG_09868	17.8139	2.68399	6.25195	0.00566524	17.194	2.35547	6.88076	0.00409977	147	hypothetical protein
GGTG_09937	124.487	46.264	2.67885	1.01612e-07	113.727	52.4288	2.15431	3.6592e-05	383	carrier protein YMC2
GGTG_09941	1864.58	1031.27	1.80662	7.69001e-07	1536.92	829.322	1.85153	2.24299e-07	1491	STE/STE11/CDC15 protein kinase
GGTG_10056	301.106	52.684	5.74447	0.0238764	545.365	29.0645	18.679	4.90184e-05	420	hypothetical protein
GGTG_10109	535.072	177.548	3.02036	3.49741e-07	576.272	135.545	4.2404	8.52846e-12	548	hypothetical protein
GGTG_10163	232.899	69.465	3.33822	0.0103049	348.831	89.4549	3.88333	0.00298592	441	hypothetical protein
GGTG_10261	184.528	126.321	1.45148	0.00392795	173.503	125.835	1.38635	0.0126633	512	hypothetical protein
GGTG_10309	8450.1	6544.23	1.29124	0.0153619	8952.27	5914.15	1.51377	2.38636e-05	456	tubulin alpha chain
GGTG_10447	2041.88	1362.43	1.49817	0.000985532	2003.35	1236.14	1.62082	5.10404e-05	617	hypothetical protein
GGTG_10587	1850.96	557.421	3.32087	1.13826e-05	3115.4	521.326	5.9703	7.48088e-12	482	hypothetical protein
GGTG_10588	296.262	80.6159	3.69125	3.26572e-09	198.486	71.2584	2.75602	8.8384e-06	385	hypothetical protein
GGTG_10605	94.7597	37.1415	2.58616	0.00186178	83.2796	24.5276	3.38263	6.51465e-05	383	hypothetical protein
GGTG_10631	734.162	225.84	3.2539	0.0197984	420.53	121.313	3.46035	0.0138125	520	hypothetical protein
GGTG_10635	191.225	101.911	1.8638	0.00428001	139.285	82.807	1.67679	0.0237191	853	hypothetical protein
GGTG_10651	55.0879	25.4887	2.11266	0.00777008	61.1038	24.5035	2.49304	0.000734965	277	hypothetical protein
GGTG_10698	115.678	46.8585	2.4681	0.00105479	109.391	48.4562	2.24483	0.00359885	450	hypothetical protein
GGTG_10807	2140.54	1496.59	1.43064	0.0342168	2520.95	1582.05	1.59381	0.00398581	894	DENN domain-containing protein
GGTG_10908	899.387	624	1.44099	0.0159988	826.232	543.854	1.51482	0.00518548	135	prefoldin subunit 4
GGTG_10917	316.534	189.447	1.66785	0.0102326	433.012	278.376	1.55263	0.0275282	590	hypothetical protein
GGTG_11053	9656.14	6759.04	1.42866	0.0163084	10245.4	7131.06	1.43669	0.0141529	450	tubulin alpha-B chain
GGTG_11076	44.6929	8.25051	5.3368	1.27031e-06	52.1328	13.7633	3.59705	4.77627e-05	96	hypothetical protein
GGTG_11144	26.0035	9.09786	2.80033	0.0045548	21.2481	7.61046	2.76601	0.00748628	201	hypothetical protein
GGTG_11153	3085.46	2164.31	1.4257	0.0142087	3391.36	1817.38	1.86492	3.04757e-06	1451	hypothetical protein
GGTG_11183	1680.68	925.792	1.81539	8.32242e-06	1966.56	784.008	2.50825	5.49225e-13	376	hypothetical protein
GGTG_11206	435.87	338.084	1.28588	0.00606985	471.171	369.716	1.27337	0.00715911	485	hypothetical protein
GGTG_11238	1304.54	1032.1	1.26404	0.0257042	1457.1	1180.56	1.23379	0.0485264	472	RuvB-like helicase 2
GGTG_11267	399.845	296.368	1.34508	0.0138502	358.309	262.481	1.36999	0.00865817	214	hypothetical protein
GGTG_11375	315.611	241.351	1.30803	0.0252202	273.913	196.284	1.39239	0.00518678	447	hypothetical protein
GGTG_11395	26.8032	10.6843	2.52185	0.0181794	14.472	4.08262	3.72888	0.0062736	244	hypothetical protein
GGTG_11406	200.662	33.7377	5.88412	2.94068e-11	231.008	54.0912	4.22832	3.13752e-08	793	hypothetical protein
GGTG_11430	604.166	412.838	1.46242	0.0193602	564.227	330.705	1.70324	0.000593731	554	hypothetical protein
GGTG_11437	4483.43	2107.85	2.12735	0.0107475	5535.05	2384.64	2.32059	0.00364763	645	sterol esterase TGL1
GGTG_11469	592.214	339.992	1.74326	0.000535095	436.512	285.364	1.52766	0.0115181	2459	protein kinase rad3
GGTG_11493	291.587	124.53	2.34212	0.0133009	466.219	134.35	3.45934	0.000119404	815	hypothetical protein
GGTG_11525	105.681	25.8359	4.14068	4.20921e-06	60.9585	17.9873	3.254	0.000336293	304	hypothetical protein
GGTG_11526	91.249	26.7299	3.37115	4.71647e-07	83.796	39.2258	2.17171	0.00140068	194	hypothetical protein
GGTG_11527	364.06	159.375	2.2765	1.90451e-05	412.318	157.674	2.63051	2.42924e-07	671	hypothetical protein
GGTG_11749	127.369	50.5093	2.52304	6.37366e-08	109.877	72.2437	1.52201	0.0201993	342	hypothetical protein
GGTG_11828	96.0683	16.7609	5.76128	0.000357032	110.683	31.0943	3.53923	0.0107722	930	hypothetical protein
GGTG_11862	14.0318	0	77.5738	1.69701e-05	11.8963	1.23079	12.029	0.00164869	859	hypothetical protein
GGTG_11937	190.903	104.913	1.8136	0.00544852	200.557	102.508	1.95244	0.00140325	56	hypothetical protein
GGTG_11954	205.809	131.612	1.56518	0.0117557	250.992	125.819	1.97836	3.71706e-05	517	hypothetical protein
GGTG_12014	7407.12	5295.67	1.3987	0.0107556	7429.45	4577.3	1.6229	9.92173e-05	381	cell division control protein 11
GGTG_12025	75.417	28.1189	2.69317	0.0132781	83.1336	27.9252	2.94929	0.00574794	530	hypothetical protein
GGTG_12055	638.851	371.893	1.71149	5.423e-05	664.719	364.315	1.82313	4.09485e-06	398	hypothetical protein
GGTG_12218	883.438	82.1483	10.7119	2.4923e-39	851.136	95.7602	8.84952	6.34837e-34	298	hypothetical protein
GGTG_12219	353.313	219.174	1.61215	0.000836212	436.677	173.698	2.50986	4.31369e-12	277	hypothetical protein
GGTG_12226	1076.11	779.689	1.37959	0.041639	1130.5	813.55	1.38779	0.0377468	643	hypothetical protein
GGTG_12308	223.835	121.979	1.84283	0.000180929	225.685	137.808	1.65019	0.00236409	183	hypothetical protein
GGTG_12338	20.9278	1.3574	16.2404	1.17477e-05	30.9437	1.23079	31.3225	6.69847e-07	239	hypothetical protein
GGTG_12343	260.48	33.1042	7.92048	6.54274e-06	531.314	17.9464	29.1479	4.18611e-14	575	hypothetical protein
GGTG_12354	1440.67	192.927	7.45506	2.15741e-06	604.839	117.371	5.14777	0.000156024	110	hypothetical protein
GGTG_12469	152.317	18.8213	8.13296	3.05814e-07	125.008	29.0483	4.22389	0.000514654	876	hypothetical protein
GGTG_12485	28.0385	13.3094	2.09026	0.0152464	24.6032	10.9552	2.20468	0.0116936	276	hypothetical protein
GGTG_12494	23.3971	5.02831	4.55911	0.000836212	23.3858	3.17242	7.32137	5.09433e-05	311	hypothetical protein
GGTG_12650	356.123	136.508	2.61361	0.00472462	317.002	153.994	2.05322	0.0428569	523	general alpha-glucoside permease
GGTG_12668	2367.52	1582.61	1.49664	0.0224473	2345.88	1208.34	1.93994	5.35227e-05	1442	RNA-dependent RNA polymerase
GGTG_12671	260.592	144.876	1.79998	1.12945e-05	332.095	188.186	1.75648	1.2044e-05	481	hypothetical protein
GGTG_12680	14.2973	1.5542	8.83546	0.00679845	29.0607	1.61372	17.9169	0.000133151	105	hypothetical protein
GGTG_12703	8341.72	4813.92	1.73273	0.000119349	9617.72	4823.19	1.99339	6.23594e-07	801	hypothetical protein
GGTG_12806	83.9382	29.7896	2.8382	0.00378289	68.3138	32.5553	2.10298	0.04991	1219	hypothetical protein
GGTG_12911	78.8835	29.953	2.58688	4.16841e-05	86.8069	40.6711	2.1677	0.000616008	467	Na(+)/H(+) antiporter
GGTG_12919	247.117	162.505	1.51418	0.00338683	219.062	163.966	1.34167	0.0494015	366	hypothetical protein
GGTG_12922	5271.5	1355.95	3.88793	3.26444e-13	4263.37	1467.05	2.90677	1.78663e-08	81	hypothetical protein
GGTG_12935	1903.41	1225.15	1.55411	0.0335147	2022.15	1045.53	1.93305	0.000733815	783	CMGC/RCK/MAK protein kinase
GGTG_12954	260.093	123.342	2.11543	0.0025956	259.514	144.713	1.79041	0.0229449	589	hypothetical protein
GGTG_12962	664.81	187.288	3.54716	1.41701e-10	527.312	260.426	2.02493	0.000713381	362	hypothetical protein
GGTG_13160	817.426	272.77	2.99721	3.08165e-06	549.754	233.427	2.35677	0.000393728	318	hypothetical protein
GGTG_13161	156.726	38.2917	4.09506	7.58306e-06	102.199	31.3469	3.27931	0.00026926	417	hypothetical protein
GGTG_13730	423.958	254.357	1.66867	0.0253098	474.743	200.884	2.36275	5.28569e-05	986	hypothetical protein
GGTG_13736	1644.35	887.104	1.85345	0.0125012	2545.57	804.146	3.16204	3.74413e-07	712	hypothetical protein
GGTG_13788	1154.72	989.115	1.16664	0.0372558	1064.16	869.702	1.22512	0.00441677	282	hypothetical protein
GGTG_13798	273.867	140.577	1.95483	3.73347e-06	342.44	170.232	2.01748	4.94166e-07	629	tyrosyl-DNA phosphodiesterase domain-containing protein
GGTG_13824	13042.3	9384.04	1.38985	0.00760593	16148	11806.1	1.36784	0.0114105	447	tubulin beta chain
GGTG_13849	33.3264	14.2987	2.30496	0.00496988	33.8347	17.1626	1.94925	0.0223694	243	hypothetical protein
GGTG_13893	638.691	38.3079	16.598	6.42628e-07	1530.08	63.0923	24.128	6.6018e-09	90	hypothetical protein
GGTG_14035	792.321	120.07	6.58742	0.00359408	2352.71	282.913	8.30604	0.000805915	424	hypothetical protein, variant
GGTG_14066	622.234	225.145	2.76214	0.000222643	434.7	194.977	2.23137	0.00468272	727	hypothetical protein
GGTG_14096	134.679	64.6748	2.09665	0.00540227	192.317	67.8941	2.83853	2.88942e-05	1325	hypothetical protein
GGTG_14134	307.673	147.296	2.08479	0.000616166	370.582	228.933	1.61815	0.0315024	391	2,3-dihydroxybenzoic acid decarboxylase
GGTG_14193	144.392	17.6412	8.20571	0.00124837	513.348	9.49151	52.4687	1.49268e-10	624	hypothetical protein
GGTG_14206	5534.2	1208.1	4.5815	0.00101193	3195.69	777.106	4.11197	0.00241371	704	hypothetical protein
GGTG_14282	1078.38	377.445	2.85869	0.00307972	1263.87	602.392	2.09752	0.0475502	441	hypothetical protein
