# Supplementary material for: pH effect on strain-specific transcriptomes of the take-all fungus
Source: PLoS One. 2020 Jul 30;15(7):e0236429. doi: 10.1371/journal.pone.0236429 (PMC7392285; doi:10.1371/journal.pone.0236429)
Supplement: S6 Table — (XLSX) [file pone.0236429.s007.xlsx]

## Sheet: N>A
S6 Table. Description of the gene subsets responsible for the main driving GO-term enrichments between the pH.
A. Description of the G. tritici genes overexpressed at neutral pH compared to acidic driving the main GO-term enrichments.
GO_cat	GO.ID	GO-Term	Number of genes	G. tritici Gene	Gene Description
MF	GO:0046961	proton-transporting ATPase activity, rotational mechanism	4	GGTG_01849	vacuolar ATP synthase subunit H
MF	GO:0046961	proton-transporting ATPase activity, rotational mechanism	4	GGTG_04071	V-type proton ATPase subunit F
MF	GO:0046961	proton-transporting ATPase activity, rotational mechanism	4	GGTG_06975	V-type proton ATPase catalytic subunit A
MF	GO:0046961	proton-transporting ATPase activity, rotational mechanism	4	GGTG_10757	V-type proton ATPase subunit D
CC	GO:0033180	proton-transporting V-type ATPase, V1 domain	3	GGTG_01849	vacuolar ATP synthase subunit H
CC	GO:0033180	proton-transporting V-type ATPase, V1 domain	3	GGTG_04071	V-type proton ATPase subunit F
CC	GO:0033180	proton-transporting V-type ATPase, V1 domain	3	GGTG_06975	V-type proton ATPase catalytic subunit A
CC	GO:0033179	proton-transporting V-type ATPase, V0 domain	2	GGTG_04610	V-type proton ATPase subunit A
CC	GO:0033179	proton-transporting V-type ATPase, V0 domain	2	GGTG_10757	V-type proton ATPase subunit D
BP	GO:0015991	ATP hydrolysis coupled proton transport	5	GGTG_01849	vacuolar ATP synthase subunit H
BP	GO:0015991	ATP hydrolysis coupled proton transport	5	GGTG_04071	V-type proton ATPase subunit F
BP	GO:0015991	ATP hydrolysis coupled proton transport	5	GGTG_04610	V-type proton ATPase subunit A
BP	GO:0015991	ATP hydrolysis coupled proton transport	5	GGTG_06975	V-type proton ATPase catalytic subunit A
BP	GO:0015991	ATP hydrolysis coupled proton transport	5	GGTG_10757	V-type proton ATPase subunit D
BP	GO:0030476	ascospore wall assembly	3	GGTG_03473	hypothetical protein
BP	GO:0030476	ascospore wall assembly	3	GGTG_03474	hypothetical protein
BP	GO:0030476	ascospore wall assembly	3	GGTG_03478	hypothetical protein

## Sheet: A>N
S6 Table. Description of the gene subsets responsible for the main driving GO-term enrichments between the pH.
B. Description of the G. tritici genes overexpressed at acidic pH compared to neutral driving the main GO-term enrichments.
GO_cat	GO.ID	GO-Term	Number of genes	G. tritici Gene	Gene Description
BP	GO:0000001	mitochondrion inheritance	2	GGTG_06173	hypothetical protein
BP	GO:0000001	mitochondrion inheritance	2	GGTG_08063	mitochondrial distribution and morphology protein 31
BP	GO:0048311	mitochondrion distribution	3	GGTG_06173	hypothetical protein
BP	GO:0048311	mitochondrion distribution	3	GGTG_08063	mitochondrial distribution and morphology protein 31
BP	GO:0048311	mitochondrion distribution	3	GGTG_13824	tubulin beta chain
CC	GO:0005874	microtubule	3	GGTG_10309	tubulin alpha chain
CC	GO:0005874	microtubule	3	GGTG_11053	tubulin alpha-B chain
CC	GO:0005874	microtubule	3	GGTG_13824	tubulin beta chain
BP	GO:0005975	carbohydrate metabolic process	13	GGTG_03156	hypothetical protein
BP	GO:0005975	carbohydrate metabolic process	13	GGTG_03453	hypothetical protein
BP	GO:0005975	carbohydrate metabolic process	13	GGTG_03669	glycosyl hydrolase
BP	GO:0005975	carbohydrate metabolic process	13	GGTG_03805	hypothetical protein
BP	GO:0005975	carbohydrate metabolic process	13	GGTG_05722	endoglucanase
BP	GO:0005975	carbohydrate metabolic process	13	GGTG_07400	hypothetical protein
BP	GO:0005975	carbohydrate metabolic process	13	GGTG_07663	hypothetical protein
BP	GO:0005975	carbohydrate metabolic process	13	GGTG_07769	hypothetical protein
BP	GO:0005975	carbohydrate metabolic process	13	GGTG_07808	endoglucanase
BP	GO:0005975	carbohydrate metabolic process	13	GGTG_09395	hypothetical protein
BP	GO:0005975	carbohydrate metabolic process	13	GGTG_11406	hypothetical protein
BP	GO:0005975	carbohydrate metabolic process	13	GGTG_11862	hypothetical protein
BP	GO:0005975	carbohydrate metabolic process	13	GGTG_13161	hypothetical protein
