# Supplementary material for: pH effect on strain-specific transcriptomes of the take-all fungus
Source: PLoS One. 2020 Jul 30;15(7):e0236429. doi: 10.1371/journal.pone.0236429 (PMC7392285; doi:10.1371/journal.pone.0236429)
Supplement: S7 Table — (XLSX) [file pone.0236429.s008.xlsx]

## Sheet: PG38N>PG38A
S7 Table. Description of the overexpressed G. tritici genes in PG38N explaining better growth of PG38 at neutral pH.
A. Description of the G. tritici genes overexpressed in PG38N compared to PG38A.
G. tritici Gene	G. tritici gene expression level	G. tritici gene expression level	Fold change	P-value	Length	Description
	in PG38N	in PG38A
GGTG_00040	171.718	100.556	1.69369	0.00274819	595	hypothetical protein
GGTG_00065	583.52	338.205	1.72482	0.00356374	607	glycerol kinase
GGTG_00073	1083.53	784.769	1.37969	0.00504884	97	hypothetical protein
GGTG_00101	2661.15	1306.66	2.03593	0.00154898	392	methionine aminopeptidase 1
GGTG_00131	331.504	210.53	1.56852	0.00546196	184	ubiquitin-conjugating enzyme E2 8
GGTG_00136	21.9212	6.97619	3.18206	0.0197076	323	hypothetical protein
GGTG_00138	20.5343	7.38153	2.73006	0.00900154	127	hypothetical protein
GGTG_00254	424.301	110.171	3.84287	7.47e-09	1341	hypothetical protein
GGTG_00322	86.5253	40.956	2.09295	0.022957	84	hypothetical protein
GGTG_00335	115.838	20.5481	5.62498	0.00129704	1634	hypothetical protein
GGTG_00355	710.477	465.545	1.52813	0.0333515	1130	hypothetical protein
GGTG_00374	1592.21	1133.19	1.40468	0.00498394	183	hypothetical protein
GGTG_00383	392.692	295.941	1.32368	0.0360697	749	quinic acid utilization activator
GGTG_00491	702.682	174.438	4.02668	0.000445966	609	hypothetical protein
GGTG_00492	709.798	362.649	1.95806	0.0197076	323	PQ loop repeat protein
GGTG_00535	2992.7	1698.53	1.76186	0.0367347	420	3-ketoacyl-CoA thiolase
GGTG_00567	124.067	54.6812	2.25811	0.00271361	120	hypothetical protein
GGTG_00612	4097.44	1766.86	2.31903	0.00174497	1445	hypothetical protein
GGTG_00613	247.16	91.232	2.70933	0.00224645	143	hypothetical protein
GGTG_00665	799.638	524.558	1.5207	8.77e-06	596	hypothetical protein
GGTG_00742	318.273	100.445	3.16996	2.83e-05	448	hypothetical protein
GGTG_00743	276.588	65.8575	4.19884	0.0286906	551	hypothetical protein
GGTG_00832	2581.1	864.84	2.98424	0.0044326	262	hypothetical protein
GGTG_00942	537.687	265.198	2.0258	0.0413728	1058	hypothetical protein
GGTG_00945	121.04	72.8858	1.67201	0.0177697	724	hypothetical protein
GGTG_01043	368.675	241.001	1.52943	0.011792	771	increased rDNA silencing protein 4
GGTG_01047	926	638.014	1.44995	0.0193268	591	G protein-coupled receptor
GGTG_01161	2129.67	1087.4	1.95934	0.00020776	671	hypothetical protein
GGTG_01229	740.536	329.153	2.24647	0.00465366	502	hypothetical protein
GGTG_01325	64.1482	12.5628	5.04002	0.00175651	226	hypothetical protein
GGTG_01326	1374.84	728.868	1.88478	0.000233044	532	hypothetical protein
GGTG_01339	418.846	290.666	1.43687	0.00719567	1771	hypothetical protein
GGTG_01400	1315.62	654.327	2.009	9.92e-05	447	glutamate 5-kinase
GGTG_01446	28.9308	13.8068	2.07319	0.0319925	201	hypothetical protein
GGTG_01705	757.178	528.025	1.43083	0.00786288	532	MIZ zinc finger protein
GGTG_01912	835.958	563.135	1.48106	0.0240994	437	hypothetical protein
GGTG_01991	330.676	90.2241	3.65961	0.00793584	449	hypothetical protein
GGTG_02152	49.6101	21.852	2.20816	0.0192463	72	hypothetical protein
GGTG_02197	418.938	64.9541	6.44632	2.18e-05	652	hypothetical protein
GGTG_02218	43.6431	10.9127	3.92964	0.00370051	129	hypothetical protein
GGTG_02288	92.6884	28.2841	3.27679	0.00319655	704	hypothetical protein
GGTG_02295	1349.1	310.004	4.34827	8.73e-05	511	hypothetical protein
GGTG_02335	312.242	48.7157	6.41503	0.00680099	616	hypothetical protein
GGTG_02336	289.824	50.3389	5.76423	0.00785629	375	hypothetical protein
GGTG_02419	718.049	190.03	3.77427	0.00228934	210	hypothetical protein
GGTG_02437	624.807	245.959	2.53865	0.00903988	413	FAD binding domain-containing protein
GGTG_02452	1489.52	254.13	5.86189	5.03e-06	693	hypothetical protein
GGTG_02657	16.984	4.68855	3.50062	0.0483892	232	hypothetical protein
GGTG_02792	209.142	52.1859	4.01692	0.0203082	302	hypothetical protein
GGTG_02813	42.4606	15.4854	2.71925	0.000619337	568	hypothetical protein
GGTG_02827	334.994	258.919	1.29286	0.0475795	409	hypothetical protein
GGTG_02904	21.2339	6.30998	3.33586	0.00234467	445	hypothetical protein
GGTG_03067	167.619	115.782	1.45013	0.0437473	268	hypothetical protein
GGTG_03089	299.466	192.981	1.54783	3.65e-06	441	hypothetical protein
GGTG_03106	14.031	4.68931	3.05158	0.0431034	317	hypothetical protein
GGTG_03118	951.731	537.179	1.76998	0.00695193	198	hypothetical protein
GGTG_03119	415.113	262.823	1.5733	0.0198023	374	hypothetical protein
GGTG_03120	439.183	261.619	1.67688	0.000665853	626	hypothetical protein
GGTG_03139	741.925	217.785	3.4027	0.00206171	494	hypothetical protein
GGTG_03206	76.9533	24.8338	3.06837	0.00216718	825	hypothetical protein
GGTG_03209	105.166	38.4115	2.73521	0.0379189	636	dihydroxy-acid dehydratase
GGTG_03300	39.5424	4.31239	9.01776	0.00105918	525	hypothetical protein
GGTG_03338	36.7683	4.95067	7.47243	0.00911618	402	hypothetical protein
GGTG_03410	29.9033	6.42503	4.55978	0.0100847	266	hypothetical protein
GGTG_03419	587.583	205.047	2.86602	0.00894249	722	hypothetical protein
GGTG_03442	559.444	411.981	1.35845	0.0203887	545	transcriptional adapter 2
GGTG_03461	135.361	55.2313	2.43048	0.00293644	380	hypothetical protein
GGTG_03509	487.55	79.7962	6.10649	0.00352128	501	leupeptin-inactivating enzyme 1
GGTG_03516	1330.01	513.082	2.59025	0.00286375	182	N-acetyltransferase ats1
GGTG_03691	1442.52	982.689	1.46719	0.0404488	1772	hypothetical protein
GGTG_03702	942.899	701.636	1.34093	0.00202491	327	hypothetical protein
GGTG_03730	3493.23	1843.37	1.89523	0.0116936	937	potassium transporter 1
GGTG_03752	2305.98	1410.37	1.63437	0.00577477	201	vacuolar ATP synthase proteolipid subunit
GGTG_03874	1951.83	1473.38	1.32591	0.0219599	191	hypothetical protein
GGTG_03885	293.357	110.809	2.64586	0.000412473	277	carbonate dehydratase
GGTG_03959	4359.98	2003.69	2.17592	0.0118818	478	RING-8 protein
GGTG_03961	745.61	467.942	1.59476	0.0153115	1735	hypothetical protein
GGTG_03983	4090	2346.65	1.74286	1.51e-05	524	serine/threonine-protein phosphatase PP-Z
GGTG_04184	455.349	206.817	2.19645	0.00204138	869	hypothetical protein
GGTG_04220	126.584	11.5487	11.0231	0.000115422	737	hypothetical protein
GGTG_04303	542.979	318.642	1.70214	0.000597431	1042	WD repeat-containing protein 5B
GGTG_04379	396.148	213.385	1.85101	4.22e-06	318	hypothetical protein
GGTG_04391	73.4472	8.19228	9.05254	0.00702335	386	hypothetical protein
GGTG_04455	17.2614	3.64619	4.59606	0.00402446	316	hypothetical protein
GGTG_04464	1950.55	605.78	3.21948	0.00774289	554	endoprotease
GGTG_04470	94.3904	40.177	2.35381	0.0200329	234	hypothetical protein
GGTG_04528	11.4657	1.53381	7.29798	0.0061729	96	hypothetical protein
GGTG_04550	1179.68	603.029	1.95727	0.0180786	810	hypothetical protein
GGTG_04802	27.9393	4.51481	6.04866	0.0102083	1209	hypothetical protein
GGTG_04838	915.521	649.273	1.40921	0.0173881	762	fungal specific transcription factor domain-containing protein
GGTG_04859	1537.6	464.443	3.3106	0.035058	724	hypothetical protein
GGTG_04892	4641.51	2676.64	1.73404	0.0135252	467	transcriptional activator hac1
GGTG_04911	158.292	84.7622	1.86679	0.0445898	367	hypothetical protein
GGTG_04912	156.374	78.3896	1.9852	0.0113603	219	hypothetical protein
GGTG_05021	621.356	340.516	1.82184	0.0330714	487	hypothetical protein
GGTG_05107	462.998	226.035	2.04717	0.0383603	660	hypothetical protein
GGTG_05235	120.885	70.2812	1.71565	0.0372584	479	hypothetical protein
GGTG_05389	224.148	154.713	1.44653	0.00414478	256	splicing factor 3a subunit 2
GGTG_05412	468.999	308.021	1.52019	0.038636	1269	peroxisome biosynthesis protein
GGTG_05421	161.157	93.1226	1.72889	0.0146564	93	hypothetical protein
GGTG_05474	196.494	58.7381	3.33592	1.41e-06	369	hypothetical protein
GGTG_05615	270.176	74.1565	3.63749	0.000137312	114	hypothetical protein
GGTG_05640	25.7169	2.11289	11.7383	0.00158248	136	hypothetical protein
GGTG_05807	496.802	363.063	1.37258	0.0118559	1139	hypothetical protein
GGTG_05860	1094.86	316.708	3.45388	6.6e-06	497	hypothetical protein
GGTG_05918	2844.3	743.519	3.82507	0.00838639	542	acyl-CoA dehydrogenase
GGTG_05931	48.0098	11.3762	4.1782	0.000598179	609	hypothetical protein
GGTG_05963	589.419	472.185	1.24475	0.0475612	657	hypothetical protein
GGTG_06029	385.562	209.386	1.83714	0.00543659	631	feruloyl esterase B
GGTG_06064	1911.44	1292	1.47899	0.000734965	185	succinate dehydrogenase cytochrome B subunit
GGTG_06183	1269.04	839.389	1.51086	0.0102053	188	GTP-binding protein rhb1
GGTG_06187	1045.94	614.993	1.69988	0.00597259	669	hypothetical protein
GGTG_06260	983.325	593.57	1.65654	0.01334	607	palmitoyltransferase PFA3
GGTG_06278	1061.83	476.008	2.2313	0.0345119	162	cyanate hydratase
GGTG_06312	11.944	1.33139	9.21044	0.0262023	266	hypothetical protein
GGTG_06362	249.522	88.2199	2.81813	2.5e-05	159	hypothetical protein
GGTG_06392	113.425	52.481	2.16557	0.0327083	590	hypothetical protein
GGTG_06618	705.893	272.558	2.5896	0.0205998	203	hypothetical protein
GGTG_06629	26.2577	9.8424	2.62188	0.00532116	225	hypothetical protein
GGTG_06646	324.643	223.463	1.44854	0.0115439	153	integral membrane protein
GGTG_06662	1009.05	622.286	1.62102	0.0238139	902	hypothetical protein
GGTG_06677	374.563	53.26	7.03174	0.0282056	323	hypothetical protein
GGTG_06683	955.033	685.286	1.39191	0.000460712	540	hypothetical protein
GGTG_06720	227.108	128.548	1.76142	0.00732098	414	hypothetical protein
GGTG_06744	6254.35	2309.35	2.70817	0.0114556	528	acetyl-CoA hydrolase
GGTG_06786	465.53	375.802	1.23642	0.0203292	669	ATP-dependent RNA helicase DHX8
GGTG_06847	212.834	75.8945	2.7794	5.21e-06	275	hypothetical protein
GGTG_06855	125.713	13.7771	9.08861	0.001426	493	indoleamine 2,3-dioxygenase
GGTG_06901	602.47	314.872	1.91005	0.00161987	743	kinetochore protein ndc-80
GGTG_06908	353.243	241.409	1.46531	0.0194742	423	hypothetical protein
GGTG_06912	38.7576	16.9918	2.34074	0.00910181	85	hypothetical protein
GGTG_07001	233.565	43.9967	5.29648	0.00198326	378	glucosamine-6-phosphate isomerase
GGTG_07023	126.732	57.5432	2.20884	0.0133079	1210	hypothetical protein
GGTG_07024	883.378	382.822	2.30696	0.00354857	792	hypothetical protein
GGTG_07038	181.007	11.2607	16.1402	0.000230378	703	hypothetical protein
GGTG_07177	24.7253	7.9596	3.10748	0.00215616	769	hypothetical protein
GGTG_07242	65.7395	31.6947	2.077	0.030524	157	hypothetical protein
GGTG_07248	566.543	226.831	2.49625	0.0140012	554	5'-nucleotidase
GGTG_07277	392.904	157.151	2.49405	0.00101009	606	hypothetical protein
GGTG_07304	528.932	392.072	1.34699	0.0321176	874	polymerase 2 ADP-ribosyltransferase 2
GGTG_07468	86.3455	40.0589	2.1536	0.0173881	495	hypothetical protein
GGTG_07555	4264.11	935.733	4.55655	0.00178848	643	hypothetical protein
GGTG_07556	48.0383	12.445	3.82406	0.00132807	53	hypothetical protein
GGTG_07559	119.477	73.3491	1.64667	0.0160001	767	hypothetical protein
GGTG_07588	39.7333	1.91047	20.8488	0.000107527	409	hypothetical protein
GGTG_07633	272.095	32.1001	8.47807	0.00283513	404	hypothetical protein
GGTG_07695	166.465	73.4925	2.25726	0.00257442	598	hypothetical protein
GGTG_07816	242.263	38.6129	6.2743	0.0245491	671	hypothetical protein
GGTG_07835	6927.68	1815.35	3.81594	0.000256415	643	hypothetical protein
GGTG_07857	704.724	529.844	1.32805	0.0314951	379	class III chitinase
GGTG_07891	11751.7	3240.42	3.62655	4.03e-06	442	formate dehydrogenase
GGTG_07913	751.013	480.555	1.5627	0.0342283	495	hypothetical protein
GGTG_07961	24.9724	12.0401	2.07948	0.0468938	794	hypothetical protein
GGTG_07979	24.9134	6.54267	3.94763	0.00815889	76	hypothetical protein
GGTG_07996	25360.9	19265.9	1.31628	0.0405603	375	actin
GGTG_08009	877.208	327.648	2.67541	0.00126622	451	hypothetical protein
GGTG_08025	24.3406	5.26661	4.59349	0.0326358	276	hypothetical protein
GGTG_08031	75.789	31.4353	2.37769	0.00308697	700	hypothetical protein
GGTG_08045	26.1778	7.46815	3.45421	0.00382726	67	hypothetical protein
GGTG_08091	1343.52	900.201	1.49326	0.011224	894	Cullin-4B
GGTG_08139	26.0139	5.35424	4.80792	0.04203	704	hypothetical protein
GGTG_08147	20.5618	5.87488	3.35954	0.0112883	67	hypothetical protein
GGTG_08269	17356.4	10949.2	1.585	0.000971922	536	subtilisin-like proteinase Spm1
GGTG_08286	2762.35	1714.84	1.61048	0.00266422	809	hypothetical protein
GGTG_08446	198.851	95.6949	2.08848	0.00166771	219	hypothetical protein
GGTG_08489	19.1475	3.55958	5.1406	0.00557213	52	hypothetical protein
GGTG_08563	1755.13	1020.95	1.71961	0.00391235	660	CAMK protein kinase
GGTG_08616	1948.2	684.512	2.84618	5.56e-05	828	hypothetical protein
GGTG_08692	900.055	621.501	1.44583	0.0112408	663	GPI transamidase component GPI16
GGTG_08865	526.171	281.018	1.87365	0.0204272	388	hypothetical protein
GGTG_08866	261.139	124.956	2.08678	0.00143032	214	hypothetical protein
GGTG_08893	15.2927	6.10757	2.56669	0.0298332	222	hypothetical protein
GGTG_08952	91.7307	48.1381	1.89834	0.0317612	344	hypothetical protein
GGTG_08957	625.267	380.076	1.64419	0.0362101	1033	hypothetical protein
GGTG_08960	73.1474	24.3421	2.97786	0.0268965	284	hypothetical protein
GGTG_09056	1397.46	346.924	4.02749	0.0076435	537	glucan endo-1,3-alpha-glucosidase agn1
GGTG_09091	32.4564	6.39609	5.07988	0.0113603	178	hypothetical protein
GGTG_09108	1186.99	416.273	2.84952	0.00112874	606	hypothetical protein
GGTG_09152	41.8401	21.3608	1.92637	0.011512	329	hypothetical protein
GGTG_09178	501.815	150.62	3.33382	0.0221434	429	hypothetical protein
GGTG_09179	1292.52	243.768	5.30377	1.15e-05	997	hypothetical protein
GGTG_09214	32.1887	6.59927	4.84341	0.000568808	83	hypothetical protein
GGTG_09269	115.468	16.8478	6.81834	0.00844839	268	hypothetical protein
GGTG_09289	65.6455	9.03114	7.15949	0.0110345	82	hypothetical protein
GGTG_09447	1616.95	380.595	4.24679	0.000142496	841	hypothetical protein
GGTG_09744	353.986	286.358	1.23858	0.0212113	372	hypothetical protein
GGTG_09773	744.209	568.233	1.30932	0.0435905	759	hypothetical protein
GGTG_09803	757.756	610.374	1.24292	0.0479361	574	hypothetical protein
GGTG_09830	60.297	32.592	1.85593	0.010867	351	hypothetical protein
GGTG_09835	731.453	267.438	2.73449	0.047298	242	glutamine amidotransferase subunit pdxT
GGTG_09853	1166.96	816.661	1.42805	0.0470766	537	hypothetical protein
GGTG_10124	356.571	243.544	1.46473	0.0410261	590	rhomboid protein 1
GGTG_10216	486.518	356.44	1.36011	0.0326335	528	pre-mRNA splicing factor
GGTG_10243	1298.5	989.863	1.31089	0.0282781	664	mRNA export factor mex67, variant
GGTG_10278	345.742	176.855	1.95862	0.00520595	260	thermosensitive gluconokinase
GGTG_10293	147.232	89.8456	1.62734	0.0259811	465	hypothetical protein
GGTG_10402	27.9871	6.39736	4.41811	0.00594488	517	hypothetical protein
GGTG_10483	68.3217	29.9279	2.24959	0.00530469	110	hypothetical protein
GGTG_10490	1181.89	842.089	1.40161	5.3e-05	565	phosphatase DCR2
GGTG_10507	22.5804	8.82847	2.55042	0.0239521	198	hypothetical protein
GGTG_10529	720.482	274.874	2.62091	0.000639332	1068	hypothetical protein
GGTG_10672	34.6361	14.01	2.4217	0.0290892	148	hypothetical protein
GGTG_10768	26.4361	8.30859	3.17301	0.00796534	260	hypothetical protein
GGTG_10781	3217.56	2329.19	1.38134	0.016177	920	ribonucleoside-diphosphate reductase large subunit
GGTG_10960	636.288	120.057	5.29607	6.52e-05	582	gamma-glutamyltransferase
GGTG_11059	776.843	474.065	1.63746	0.00207525	256	hypothetical protein
GGTG_11078	84.5325	47.905	1.76467	0.0280772	902	hypothetical protein
GGTG_11100	988.764	512.681	1.9273	0.00466098	755	ATP-binding cassette protein
GGTG_11101	139.078	81.6833	1.69527	0.015182	143	hypothetical protein
GGTG_11107	3392.3	2570.9	1.31938	0.0444721	1006	hypothetical protein
GGTG_11126	2035.7	865.058	2.35314	0.0069648	796	hormone-sensitive lipase
GGTG_11136	1119.2	730.922	1.53139	0.0386056	792	hypothetical protein
GGTG_11203	1897.55	1099.31	1.72529	0.0295855	592	glutathione reductase
GGTG_11296	288.78	209.155	1.374	0.0104108	518	phenylalanyl-tRNA synthetase
GGTG_11307	1361.8	933.424	1.45791	0.00966837	658	hypothetical protein
GGTG_11392	5479.12	3659.79	1.49671	0.0425289	257	dienelactone hydrolase
GGTG_11418	30.1913	5.09339	5.75716	0.000402417	283	hypothetical protein
GGTG_11568	13.9789	4.66139	3.07325	0.0363396	1551	RNA-dependent RNA polymerase 1
GGTG_11597	37.4592	11.0277	3.36012	0.0282781	213	hypothetical protein
GGTG_11623	2056.32	1331.17	1.54408	0.0185518	220	MADS box protein
GGTG_11704	429.044	214.364	1.9964	0.0297748	585	hypothetical protein
GGTG_11726	112.985	75.1766	1.51536	0.0248927	360	acyl-CoA thioesterase II
GGTG_11761	36.4975	12.1283	3.0378	0.0310568	419	hypothetical protein
GGTG_11999	863.778	442.951	1.9496	0.029591	1354	hypothetical protein
GGTG_12103	35.3122	9.69735	3.61914	0.00162554	175	hypothetical protein
GGTG_12118	1038.25	114.298	9.08321	0.000143247	512	hypothetical protein
GGTG_12126	66.142	32.3027	2.03817	0.0102393	238	hypothetical protein
GGTG_12187	1539.01	917.059	1.67964	0.0070609	827	protoplast regeneration and killer toxin resistance
GGTG_12277	1868.59	1140.39	1.63849	0.00748135	1696	hypothetical protein
GGTG_12278	171.561	89.3544	1.91008	0.00981333	75	hypothetical protein
GGTG_12292	386.803	120.825	3.20095	0.0306523	566	hypothetical protein
GGTG_12305	2210.16	1779.11	1.24137	0.0328031	330	palmitoyl-protein thioesterase 1
GGTG_12455	2716.27	844.25	3.21696	0.0106628	542	high-affinity glucose transporter
GGTG_12621	58.6445	18.8151	3.06746	0.0087629	407	hypothetical protein
GGTG_12651	1038.97	731.725	1.41871	0.0407455	333	hypothetical protein
GGTG_12767	51.6594	15.0244	3.41903	0.00310509	121	hypothetical protein
GGTG_12792	933.112	729.878	1.27809	0.0467127	551	general alpha-glucoside permease
GGTG_12862	7594.43	2870.97	2.64531	0.0282022	603	phosphoenolpyruvate carboxykinase
GGTG_12868	612.42	409.471	1.49542	0.000517489	948	hypothetical protein
GGTG_12883	903.741	252.088	3.58072	1.38e-05	281	Delta(3,5)-Delta(2,4)-dienoyl-CoA isomerase
GGTG_12900	22.3642	7.72875	2.88164	0.00408691	402	hypothetical protein
GGTG_13020	288.257	223.023	1.29219	0.0224021	337	hypothetical protein
GGTG_13035	146.974	20.2049	7.22953	0.000144273	567	hypothetical protein
GGTG_13121	132.189	83.6768	1.58009	0.0455626	566	hypothetical protein
GGTG_13159	4377.02	1102.03	3.97089	0.000823367	797	hypothetical protein
GGTG_13637	15.1529	1.0421	15.2926	0.00723705	526	hypothetical protein
GGTG_13956	34.4178	3.06812	10.9555	3.77e-05	101	hypothetical protein
GGTG_14061	170.815	103.998	1.63613	0.00309593	448	tRNA dihydrouridine synthase
GGTG_14133	3285.37	1309.85	2.50812	0.0391158	440	hypothetical protein
GGTG_14203	657.098	488.174	1.34352	0.035843	563	hypothetical protein

## Sheet: PG38N>PG6N
S7 Table. Description of the overexpressed G. tritici genes in PG38N explaining better growth of PG38 at neutral pH.
B. Description of the G. tritici genes overexpressed in PG38N compared to PG6N.
G. tritici Gene	G. tritici gene expression level	G. tritici gene expression level	Fold change	P-value	Length	Description
	in PG38N	in PG6N
GGTG_00025	23.1413	6.27457	3.76018	0.001709	148	haloacid dehalogenase
GGTG_00085	37.4268	8.47785	4.31931	0.00671936	93	hypothetical protein
GGTG_00145	398.031	151.655	2.61606	0.0117509	961	hypothetical protein
GGTG_00165	107.058	72.7226	1.48351	0.0127461	284	hypothetical protein
GGTG_00197	92.6095	49.712	1.85853	0.0291567	270	hypothetical protein
GGTG_00276	230.501	127.113	1.81016	0.0484424	979	hypothetical protein
GGTG_00414	2476.63	145.225	17.0534	2.07e-05	270	versicolorin reductase
GGTG_00433	1286.57	711.622	1.80583	0.00372577	446	hypothetical protein
GGTG_00488	20.0847	2.14725	8.84915	0.00123572	121	hypothetical protein
GGTG_00498	26.485	12.4327	2.06726	0.0362519	347	hypothetical protein
GGTG_00524	1960.94	1174.51	1.66879	0.0118921	655	aromatic amino acid aminotransferase
GGTG_00526	523.815	351.89	1.48743	0.00624853	611	kinesin-II 85 kDa subunit
GGTG_00527	264.892	118.754	2.23596	0.0331395	473	hypothetical protein
GGTG_00644	431.068	181.07	2.37582	0.00615261	411	hypothetical protein
GGTG_00733	1713.97	953.33	1.79819	0.00932845	3179	hypothetical protein
GGTG_00736	336.487	175.674	1.92199	0.0301142	588	hypothetical protein
GGTG_00739	2873.21	425.218	6.757	0.000478328	465	hypothetical protein
GGTG_00813	1144.16	842.801	1.35579	0.0272628	707	hypothetical protein
GGTG_00842	125.524	72.7982	1.74661	0.0217055	437	hypothetical protein
GGTG_01044	776.435	442.8	1.74869	0.000455963	797	hypothetical protein
GGTG_01094	11.0097	2.6828	3.79927	0.0375725	91	hypothetical protein
GGTG_01122	189.998	120.797	1.57052	0.0144827	528	hypothetical protein, variant
GGTG_01150	2496.05	1596.02	1.56449	0.0101448	751	hypothetical protein
GGTG_01197	2379.71	968.656	2.45555	5.48e-05	426	mitochondrial 2-oxoglutarate/malate carrier protein
GGTG_01324	1017.32	679.772	1.49403	0.00144795	215	SFT2 domain-containing protein
GGTG_01328	984.499	697.021	1.41438	0.0377889	606	ethanolamine kinase
GGTG_01398	451.206	292.199	1.54308	0.00820748	402	AUR protein kinase
GGTG_01417	745.132	239.031	3.11578	0.000988164	689	transcriptional regulatory protein Pro-1
GGTG_01534	597.988	355.845	1.68027	0.0105279	473	hypothetical protein
GGTG_01563	2859	1905.7	1.50004	0.0259125	585	methylmalonate-semialdehyde dehydrogenase
GGTG_01625	112.396	43.9059	2.57849	0.0237954	96	hypothetical protein
GGTG_01800	514.946	274.294	1.87841	3.19e-07	407	hypothetical protein
GGTG_01952	51.2457	19.8101	2.58745	9.39e-05	263	hypothetical protein
GGTG_01977	703.66	473.858	1.48244	0.00808481	176	hypothetical protein
GGTG_01989	41.5942	16.7031	2.46136	0.00252065	151	hypothetical protein
GGTG_02001	31.3262	9.01047	3.35108	0.0356903	137	hypothetical protein
GGTG_02052	664.812	233.948	2.8459	0.0379514	294	hypothetical protein
GGTG_02238	22.0475	8.84888	2.54621	0.0232152	52	hypothetical protein
GGTG_02247	28.8393	7.54192	3.71311	0.0241485	462	hypothetical protein
GGTG_02253	69.3037	16.7304	4.16398	0.000856047	282	hypothetical protein
GGTG_02292	96.3975	19.7209	4.81628	0.000462404	454	hypothetical protein
GGTG_02293	202.543	49.4692	4.0612	0.000108165	683	serine/threonine protein kinase
GGTG_02318	41.4187	4.49129	9.08215	0.00574085	300	aromatic ring-opening dioxygenase
GGTG_02343	659.357	492.99	1.33584	0.00574627	408	GPI-anchor transamidase
GGTG_02365	1405.51	1069.38	1.31516	0.00691759	604	mannosyl transferase
GGTG_02522	121.323	78.9827	1.5309	0.0235925	537	hypothetical protein
GGTG_02600	57.7731	31.3136	1.84544	0.00568369	159	hypothetical protein
GGTG_02603	38.8632	13.7109	2.86105	0.0490734	178	hypothetical protein
GGTG_02652	277.698	185.557	1.50483	0.0389521	842	hypothetical protein
GGTG_02660	386.429	102.899	3.76269	0.000241338	322	hypothetical protein
GGTG_02665	40.1994	21.9881	1.83244	0.0141195	308	hypothetical protein
GGTG_02776	1949.69	717.086	2.71655	5.39e-05	700	C6 zinc finger domain-containing protein
GGTG_02866	1081.98	771.576	1.40147	0.00729567	929	lon protease like 2 protein
GGTG_02970	77.0893	32.6912	2.34429	0.0021272	355	RNA exonuclease 4
GGTG_02976	220.51	84.3597	2.61189	0.000140962	251	hypothetical protein
GGTG_02991	1564.92	1144.13	1.36806	0.032996	1699	DNA topoisomerase 2
GGTG_03078	106.484	66.1321	1.6187	0.00733949	276	3-hydroxyacyl-CoA dehydrogenase type-2
GGTG_03167	529.12	315.926	1.66927	0.0291513	538	hypothetical protein
GGTG_03177	119.75	72.1968	1.65076	0.00502586	727	hypothetical protein
GGTG_03325	1433.68	950.317	1.50653	0.00620027	468	potassium-activated aldehyde dehydrogenase
GGTG_03343	201.692	130.213	1.54718	0.01294	326	hypothetical protein
GGTG_03348	1526.38	622.091	2.4519	0.0472876	730	hypothetical protein
GGTG_03381	26.8651	5.5369	4.72284	0.000546181	573	hypothetical protein
GGTG_03384	200.739	127.475	1.57969	0.00618222	462	hypothetical protein, variant
GGTG_03434	77.9717	21.1192	3.72829	5.75e-05	485	chitin deacetylase
GGTG_03443	227.796	105.535	2.14071	0.000188371	371	hypothetical protein
GGTG_03527	90.0666	38.4772	2.34965	0.029588	495	hypothetical protein
GGTG_03598	19.312	1.2999	14.4903	0.000180677	114	hypothetical protein
GGTG_03602	19.5489	5.93315	3.24282	0.0030676	284	hypothetical protein
GGTG_03655	49.5635	23.1475	2.11977	0.00700798	646	serine/threonine protein kinase
GGTG_03675	39.5689	23.2868	1.70124	0.0218732	125	hypothetical protein
GGTG_03678	98.3804	55.8111	1.76197	0.018515	338	hypothetical protein
GGTG_03788	39.2393	21.3373	1.84816	0.0441388	96	hypothetical protein
GGTG_03899	2234.29	1275.32	1.7517	0.009273	1401	hypothetical protein
GGTG_04188	275.436	206.126	1.33054	0.0183551	264	hypothetical protein
GGTG_04250	66.562	38.6859	1.71539	0.00395525	326	hypothetical protein
GGTG_04345	889.583	750.479	1.1869	0.0288927	384	peroxin 14/17
GGTG_04413	24501.6	13335.8	1.83718	0.01979	497	aldehyde dehydrogenase
GGTG_04448	217.851	149.748	1.45879	0.0367515	382	RNA polymerase II transcription factor B subunit 4
GGTG_04483	245.22	102.308	2.3915	0.0175925	636	hypothetical protein
GGTG_04515	26.1268	3.98536	6.75059	0.000796926	209	hypothetical protein
GGTG_04516	62.329	21.4819	2.9362	0.00276307	410	hypothetical protein
GGTG_04650	387.429	212.346	1.82319	0.000132219	384	hypothetical protein
GGTG_04681	42.6295	21.1355	1.96619	0.00670845	140	hypothetical protein
GGTG_04747	2083.89	844.58	2.46905	0.000882345	806	HAL protein kinase
GGTG_04871	25.4619	12.008	2.07859	0.0463723	313	hypothetical protein
GGTG_04874	138.465	74.5673	1.8416	0.000183049	430	hypothetical protein
GGTG_04964	932.957	652.731	1.42825	0.0122542	1014	hypothetical protein
GGTG_04993	831.679	488.922	1.70049	0.00503636	626	alcohol dehydrogenase
GGTG_04997	393.825	231.31	1.69686	0.0146188	497	hypothetical protein
GGTG_05201	383.157	205.253	1.86595	0.0337411	1445	tropomyosin-1 alpha chain
GGTG_05229	4030.64	2392.45	1.68443	0.00448727	509	RNP domain-containing protein
GGTG_05264	377.428	246.91	1.52232	0.0293261	121	hypothetical protein
GGTG_05291	64.9842	36.6054	1.77418	0.00752741	263	hypothetical protein
GGTG_05491	224.9	53.5294	4.18305	0.0380407	880	hypothetical protein
GGTG_05602	793.47	543.011	1.4639	0.0184614	1700	Sec7 domain-containing protein
GGTG_05641	196.965	90.8302	2.18168	0.00353587	774	hypothetical protein
GGTG_05692	156.164	90.2391	1.71807	0.00191086	323	hypothetical protein
GGTG_05774	145.061	31.1512	4.65295	2.63e-06	585	hypothetical protein
GGTG_05816	295.932	209.512	1.41973	0.00344912	1020	hypothetical protein
GGTG_05824	121.54	81.519	1.50174	0.027054	936	DEAD_2 domain-containing protein
GGTG_05825	898.104	452.554	1.98173	0.0102578	1189	serine/threonine protein kinase
GGTG_05826	488.845	257.129	1.89898	0.0205135	287	hypothetical protein
GGTG_05889	240.56	173.536	1.39018	0.00327528	220	hypothetical protein
GGTG_05922	39.866	8.58899	4.6009	0.000754502	272	hypothetical protein
GGTG_05928	878.336	57.0078	15.4237	1.29e-05	440	hypothetical protein
GGTG_05929	1690.4	369.131	4.58102	0.0321647	194	hypothetical protein
GGTG_05977	42.4482	14.8609	2.78254	0.00014241	248	hypothetical protein
GGTG_06009	872.806	602.355	1.45083	0.00692347	343	ribonuclease Trv
GGTG_06096	584.619	440.05	1.32509	0.014755	466	hypothetical protein
GGTG_06271	442.451	330.031	1.3426	0.0494869	306	ubiquitin-conjugating enzyme
GGTG_06303	384.162	265.769	1.4435	0.0294388	652	hypothetical protein
GGTG_06354	676.116	278.871	2.42184	0.020899	129	hypothetical protein
GGTG_06378	757.73	225.478	3.36418	0.00400179	485	peptidase M14
GGTG_06456	962.31	34.2863	28.0673	0.000356037	366	hypothetical protein
GGTG_06560	15.5617	6.49951	2.39621	0.0447631	134	hypothetical protein
GGTG_06586	33.708	5.59853	6.3115	0.000180367	340	hypothetical protein
GGTG_06880	277	189.76	1.45628	0.00154422	92	hypothetical protein
GGTG_06948	589.433	213.407	2.7607	0.0186047	511	hypothetical protein
GGTG_06984	16.7482	3.30519	4.78428	0.00287135	59	hypothetical protein
GGTG_06999	373.862	221.635	1.68843	0.0110582	624	transcriptional regulator PacG/VIB-1
GGTG_07043	330.314	50.0306	6.56268	0.000211111	519	hypothetical protein
GGTG_07044	65.6878	17.5977	3.67463	0.0463162	299	hypothetical protein
GGTG_07168	41.967	19.0707	2.17469	0.0472179	284	hypothetical protein
GGTG_07269	266.37	123.301	2.15491	0.0280139	654	hypothetical protein
GGTG_07309	60.6551	25.9386	2.30485	0.000231707	251	hypothetical protein
GGTG_07450	51.6888	20.9654	2.45501	0.0035968	140	hypothetical protein
GGTG_07601	19.2233	1.95045	10.0904	0.00130649	129	hypothetical protein
GGTG_07652	25.5439	12.8022	1.98651	0.038844	360	hypothetical protein
GGTG_07691	45.8784	26.4195	1.7023	0.0294388	105	hypothetical protein
GGTG_07709	73.8148	45.7571	1.60685	0.0362526	307	hypothetical protein
GGTG_07750	1125.83	638.337	1.76354	0.000214552	180	ubiquitin-conjugating enzyme E2-20 kDa
GGTG_07766	971.807	716.761	1.35433	0.049191	381	hypothetical protein
GGTG_07768	718.771	500.597	1.43769	0.0132019	1840	hypothetical protein
GGTG_07780	142.08	76.4583	1.86685	0.00666435	1228	hypothetical protein
GGTG_07804	316.083	189.475	1.66831	0.00295407	845	urease
GGTG_07828	121.236	65.2962	1.86859	0.0233681	318	hypothetical protein
GGTG_07896	78.0966	52.1346	1.49834	0.0409064	497	hypothetical protein
GGTG_07906	386.106	201.577	1.91016	0.0393556	683	hypothetical protein
GGTG_07977	1902.94	1446.93	1.31436	0.0185615	173	hypothetical protein
GGTG_08042	1406.03	1181.13	1.19058	0.0431226	811	CMGC/DYRK/PRP4 protein kinase
GGTG_08083	166.19	90.6453	1.83016	0.0221765	847	alpha-glucuronidase
GGTG_08106	183.336	109.78	1.66548	0.0130451	538	general amino acid permease AGP3
GGTG_08107	32.4609	7.31724	4.28969	0.000262188	115	hypothetical protein
GGTG_08171	99.2493	57.6137	1.71266	0.0129758	286	hypothetical protein
GGTG_08198	459.408	241.111	1.90792	0.018811	618	GPI mannosyltransferase 3
GGTG_08274	368.487	219.896	1.68116	0.0339348	172	hypothetical protein
GGTG_08331	549.636	388.092	1.41872	0.0193715	1470	hypothetical protein
GGTG_08418	54.0222	28.7097	1.83477	0.00651918	403	hypothetical protein
GGTG_08431	23.3053	9.86487	2.30892	0.0196307	228	hypothetical protein
GGTG_08442	10.9552	1.89561	6.65491	0.00412643	127	hypothetical protein
GGTG_08479	1000.44	635.786	1.57028	0.000145163	999	hypothetical protein
GGTG_08599	283.53	133.034	2.12512	0.0171719	634	hypothetical protein
GGTG_08690	3445.77	1484.11	2.32285	0.0025159	1575	hypothetical protein
GGTG_08758	579.985	324.935	1.78504	0.00572235	483	FAD dependent oxidoreductase superfamily protein
GGTG_08762	203.63	125.37	1.61465	0.00223616	466	kinetochore protein nuf-2
GGTG_08774	43.1264	24.331	1.76063	0.0294688	201	hypothetical protein
GGTG_08793	277.633	109.45	2.53848	8.71e-05	717	hypothetical protein
GGTG_08953	61.4322	32.9777	1.8792	0.00275139	580	hypothetical protein
GGTG_09063	40.89	17.2965	2.39348	0.0370568	310	hypothetical protein
GGTG_09068	100.394	53.3421	1.87252	0.0489531	507	hypothetical protein
GGTG_09135	1058.71	497.979	2.12755	0.0463264	762	hypothetical protein
GGTG_09260	15.8728	1.21425	12.5341	0.00372577	394	hypothetical protein
GGTG_09300	271.368	53.8275	5.05781	2.52e-07	536	hypothetical protein
GGTG_09380	1262.67	1034	1.22204	0.0302823	343	hypothetical protein
GGTG_09556	749.828	490.001	1.53128	0.00466154	1014	vacuolar membrane protein pep3
GGTG_09566	98.9881	60.6688	1.6341	0.018237	515	hypothetical protein
GGTG_09589	195.029	109.647	1.77096	0.000894268	522	WLM domain-containing protein
GGTG_09615	625.704	435.442	1.43485	0.00565942	311	hypothetical protein
GGTG_09621	2364.72	1441.39	1.64007	0.0396621	636	tyrosine-protein phosphatase CDC14
GGTG_09665	270.077	169.252	1.6018	0.00650867	198	oligoribonuclease
GGTG_09675	1918.86	874.568	2.19366	0.00740197	606	hypothetical protein
GGTG_09761	429.308	209.388	2.04154	1.17e-05	427	hypothetical protein
GGTG_09772	66.0292	35.6368	1.88016	0.00495356	452	2,2-dialkylglycine decarboxylase
GGTG_09776	175.111	104.412	1.67266	0.0111826	413	peptidase M20 domain containing 2
GGTG_09796	50.1289	12.1834	4.09562	0.00688773	566	maltose permease MAL31
GGTG_09817	16.6202	6.2731	2.55579	0.0232773	163	hypothetical protein
GGTG_09893	137.845	80.9426	1.71547	0.0212454	291	hypothetical protein
GGTG_09932	1661.83	973.591	1.70617	0.00661358	917	transcriptional activator protein acu-15
GGTG_09957	67.4188	41.2949	1.63198	0.0421908	260	hypothetical protein
GGTG_09985	22777.2	13940.1	1.63408	0.000342224	449	adenosylhomocysteinase
GGTG_10006	431.215	242.047	1.77956	0.0223786	806	kinesin family protein
GGTG_10031	751.089	542.279	1.38751	0.00602656	640	hypothetical protein
GGTG_10110	21.5417	7.06295	2.9553	0.00816275	250	hypothetical protein
GGTG_10127	502.751	316.523	1.58858	0.0467	396	hypothetical protein
GGTG_10145	127.77	56.0342	2.27911	0.0111851	868	hypothetical protein
GGTG_10313	798.444	673.938	1.18204	0.0476373	729	hypothetical protein
GGTG_10325	540.145	348.293	1.54994	0.0274975	755	NEK protein kinase
GGTG_10385	558.604	399.264	1.39714	0.0389186	506	type-1 protein geranylgeranyltransferase subunit beta
GGTG_10420	104.043	58.7268	1.76751	0.00348831	496	tetracycline resistance protein transposon
GGTG_10501	483.592	252.176	1.91523	0.00277834	955	hypothetical protein
GGTG_10502	129.363	56.9923	2.25444	0.000458895	94	hypothetical protein
GGTG_10584	1173.56	153.703	7.6413	0.00917654	282	tetrahydroxynaphthalene reductase
GGTG_10615	1013.2	695.417	1.45675	0.0244072	629	hypothetical protein
GGTG_10671	1084.39	576.699	1.8762	0.000125425	577	maltose permease MAL61
GGTG_10705	581.402	262.806	2.20412	6.85e-05	480	hypothetical protein
GGTG_10721	49.7363	20.2884	2.42672	0.000586965	115	hypothetical protein
GGTG_10747	1213.17	756.018	1.6059	0.00258096	1210	hypothetical protein
GGTG_10797	218.861	106.56	2.0438	0.0231209	114	hypothetical protein
GGTG_10803	1916.68	1015.62	1.88561	0.00997351	299	regulatory protein Cys-3
GGTG_10857	55.6068	14.7806	3.7937	2.06e-05	117	hypothetical protein
GGTG_10895	101.607	60.4286	1.68634	0.0447631	530	lactose permease
GGTG_11006	21.943	2.93856	7.41134	0.000454368	282	hypothetical protein
GGTG_11013	217.017	76.0968	2.84391	0.000514706	661	cryptochrome-1
GGTG_11096	3013.9	1846.69	1.63106	0.00148547	275	hypothetical protein
GGTG_11152	534.438	342.249	1.56283	0.0205573	365	hypothetical protein
GGTG_11197	243.509	110.818	2.18978	0.0116733	719	hypothetical protein
GGTG_11218	340.926	177.197	1.92391	0.0125897	476	aldose 1-epimerase
GGTG_11277	314.249	205.989	1.52987	0.00389445	490	cytosolic iron-sulfur protein assembly protein 1
GGTG_11305	5892.4	3083.59	1.91042	0.0232429	668	acetyl-coenzyme A synthetase
GGTG_11647	279.951	190.227	1.46604	0.0213238	495	hypothetical protein
GGTG_11662	1036	537.336	1.92529	0.0170853	425	hypothetical protein
GGTG_11681	35.4789	5.31168	6.51496	0.0240651	216	hypothetical protein
GGTG_11866	13.4275	3.13921	4.46515	0.0156583	339	hypothetical protein
GGTG_11961	988.405	428.105	2.31005	0.0398515	463	hypothetical protein
GGTG_11994	608.532	451.147	1.34866	0.0336253	409	solute carrier family 35 member F1
GGTG_12061	400.382	215.228	1.86493	6.37e-05	535	hypothetical protein
GGTG_12083	2526.55	428.563	5.89991	1.33e-08	377	hypothetical protein
GGTG_12087	9603.29	1777.43	5.40398	8.67e-08	588	hypothetical protein
GGTG_12216	133.634	80.9971	1.66306	0.00540992	477	hypothetical protein
GGTG_12225	1183.91	710.12	1.66365	0.000464733	272	hypothetical protein
GGTG_12499	1127.77	462.682	2.43512	0.0215627	424	hypothetical protein
GGTG_12585	172.102	55.0973	3.10437	0.0010771	267	3-oxoacyl-[acyl-carrier-protein] reductase
GGTG_12694	93.2671	33.1657	2.77139	0.00561732	236	hypothetical protein
GGTG_12732	553.525	350.314	1.58412	0.0188766	282	hypothetical protein
GGTG_12905	225.107	161.119	1.40363	0.041434	608	tubulin-specific chaperone E
GGTG_13000	2766.25	856.83	3.22817	0.00981378	598	hypothetical protein
GGTG_13047	47.8588	21.7081	2.22844	0.0444944	315	hypothetical protein
GGTG_13657	923.857	631.682	1.46197	0.0110689	315	Yip1 domain-containing protein
GGTG_13687	54.9359	19.3347	2.867	0.000631038	422	hypothetical protein
GGTG_13793	796.661	53.5781	14.8944	0.00254631	535	cytochrome P450
GGTG_13826	752.102	490.249	1.53792	0.0102531	1071	hypothetical protein
GGTG_14029	5777.15	3386	1.70576	0.0420522	233	hypothetical protein
GGTG_14045	1572.09	967.967	1.62403	0.000803886	1242	hypothetical protein
GGTG_14087	19.2322	7.34806	2.65697	0.0164821	287	hypothetical protein
GGTG_14248	87.5172	47.5589	1.83142	0.0170252	193	hypothetical protein
