# Supplementary material for: pH effect on strain-specific transcriptomes of the take-all fungus
Source: PLoS One. 2020 Jul 30;15(7):e0236429. doi: 10.1371/journal.pone.0236429 (PMC7392285; doi:10.1371/journal.pone.0236429)
Supplement: S8 Table — (XLSX) [file pone.0236429.s009.xlsx]

## Sheet: PG38N>PG38A
S8 Table. Description of the gene subsets responsible for the main driving GO-term enrichments explaining better growth of PG38 at neutral pH.
A. Description of the G. tritici genes overexpressed in PG38N compared to PG38A driving the main GO-term enrichments.
GO_cat	GO.ID	GO-Term	Number of genes	G. tritici Gene	Gene Description
BP	GO:0015908	fatty acid transport	2	GGTG_08286	hypothetical protein
BP	GO:0015908	fatty acid transport	2	GGTG_11100	ATP-binding cassette protein
BP	GO:0009062	fatty acid catabolic process	2	GGTG_00535	3-ketoacyl-CoA thiolase
BP	GO:0009062	fatty acid catabolic process	2	GGTG_08286	hypothetical protein
BP	GO:0072329	monocarboxylic acid catabolic process	4	GGTG_00535	3-ketoacyl-CoA thiolase
BP	GO:0072329	monocarboxylic acid catabolic process	4	GGTG_07891	formate dehydrogenase
BP	GO:0072329	monocarboxylic acid catabolic process	4	GGTG_08286	hypothetical protein
BP	GO:0072329	monocarboxylic acid catabolic process	4	GGTG_10278	thermosensitive gluconokinase
BP	GO:0006637	acyl-CoA metabolic process	3	GGTG_06720	hypothetical protein
BP	GO:0006637	acyl-CoA metabolic process	3	GGTG_06744	acetyl-CoA hydrolase
BP	GO:0006637	acyl-CoA metabolic process	3	GGTG_11726	acyl-CoA thioesterase II
CC	GO:0044439	peroxisomal part	4	GGTG_00535	3-ketoacyl-CoA thiolase
CC	GO:0044439	peroxisomal part	4	GGTG_05412	peroxisome biosynthesis protein
CC	GO:0044439	peroxisomal part	4	GGTG_08286	hypothetical protein
CC	GO:0044439	peroxisomal part	4	GGTG_11100	ATP-binding cassette protein
CC	GO:0005779	integral component of peroxisomal membrane	2	GGTG_08286	hypothetical protein
CC	GO:0005779	integral component of peroxisomal membrane	2	GGTG_11100	ATP-binding cassette protein
MF	GO:0016790	thiolester hydrolase activity	4	GGTG_06720	hypothetical protein
MF	GO:0016790	thiolester hydrolase activity	4	GGTG_06744	acetyl-CoA hydrolase
MF	GO:0016790	thiolester hydrolase activity	4	GGTG_11726	acyl-CoA thioesterase II
MF	GO:0016790	thiolester hydrolase activity	4	GGTG_12305	palmitoyl-protein thioesterase 1
MF	GO:0016289	CoA hydrolase activity	3	GGTG_06720	hypothetical protein
MF	GO:0016289	CoA hydrolase activity	3	GGTG_06744	acetyl-CoA hydrolase
MF	GO:0016289	CoA hydrolase activity	3	GGTG_11726	acyl-CoA thioesterase II
MF	GO:0047617	acyl-CoA hydrolase activity	2	GGTG_06720	hypothetical protein
MF	GO:0047617	acyl-CoA hydrolase activity	2	GGTG_11726	acyl-CoA thioesterase II
BP	GO:0042157	lipoprotein metabolic process	4	GGTG_03089	hypothetical protein
BP	GO:0042157	lipoprotein metabolic process	4	GGTG_08692	GPI transamidase component GPI16
BP	GO:0042157	lipoprotein metabolic process	4	GGTG_09803	hypothetical protein
BP	GO:0042157	lipoprotein metabolic process	4	GGTG_12305	palmitoyl-protein thioesterase 1
BP	GO:0006094	gluconeogenesis	2	GGTG_01912	hypothetical protein
BP	GO:0006094	gluconeogenesis	2	GGTG_12862	phosphoenolpyruvate carboxykinase

## Sheet: PG38N>PG6N
S8 Table. Description of the gene subsets responsible for the main driving GO-term enrichments explaining better growth of PG38 at neutral pH.
B. Description of the G. tritici genes overexpressed in PG38N compared to PG6N driving the main GO-term enrichments.
GO_cat	GO.ID	GO-Term	Number of genes	G. tritici Gene	Gene Description
MF	GO:0008483	transaminase activity	2	GGTG_00524	aromatic amino acid aminotransferase
MF	GO:0008483	transaminase activity	2	GGTG_09772	2,2-dialkylglycine decarboxylase
MF	GO:0016620	oxidoreductase activity, acting on the aldehyde or oxo group of donors, NAD or NADP as acceptor	3	GGTG_01563	methylmalonate-semialdehyde dehydrogenase
MF	GO:0016620	oxidoreductase activity, acting on the aldehyde or oxo group of donors, NAD or NADP as acceptor	3	GGTG_03325	potassium-activated aldehyde dehydrogenase
MF	GO:0016620	oxidoreductase activity, acting on the aldehyde or oxo group of donors, NAD or NADP as acceptor	3	GGTG_04413	aldehyde dehydrogenase
CC	GO:0044439	peroxisomal part	2	GGTG_02866	lon protease like 2 protein
CC	GO:0044439	peroxisomal part	2	GGTG_04345	peroxin 14/17
