# Supplementary material for: pH effect on strain-specific transcriptomes of the take-all fungus
Source: PLoS One. 2020 Jul 30;15(7):e0236429. doi: 10.1371/journal.pone.0236429 (PMC7392285; doi:10.1371/journal.pone.0236429)
Supplement: S9 Table — (XLSX) [file pone.0236429.s010.xlsx]

## Sheet: PG6A>PG6N
S9 Table. Description of the overexpressed G. tritici genes in PG6A explaining better growth of PG6 at acidic pH.
A. Description of the G. tritici genes overexpressed in PG6A compared to PG6N.
G. tritici Gene	G. tritici gene expression level	G. tritici gene expression level	Fold change	P-value	Length	Description
	in PG6A	in PG6N
GGTG_00214	160.271	83.718	1.90113	0.0174321	627	hypothetical protein
GGTG_00228	589.692	322.871	1.82723	0.00819881	716	hypothetical protein
GGTG_00294	151.548	108.862	1.39805	0.0226983	394	hypothetical protein
GGTG_00534	53.9532	19.7819	2.73902	0.000223458	309	hypothetical protein
GGTG_00579	2909.83	1919.29	1.51581	0.0344433	728	hypothetical protein
GGTG_00656	128.754	75.987	1.68303	0.00236091	148	hypothetical protein
GGTG_00662	14.3167	4.43765	3.14545	0.0248154	152	hypothetical protein
GGTG_00683	1220.17	754.64	1.61502	0.00507724	443	ethanolamine-phosphate cytidylyltransferase
GGTG_00706	467.064	385.173	1.21443	0.049572	560	DNA repair and recombination protein rhm52
GGTG_00830	308.106	208.865	1.46904	0.0129732	388	G/U mismatch-specific uracil DNA glycosylase
GGTG_00892	744.955	570.356	1.3042	0.0246494	396	hypothetical protein
GGTG_00900	7430.46	4260.29	1.74406	0.0206441	123	hypothetical protein
GGTG_00969	365.386	254.188	1.43881	0.031443	358	hypothetical protein
GGTG_01022	1155.93	838.74	1.37697	0.0297071	432	sphingosine N-acyltransferase lac1
GGTG_01026	220.564	116.825	1.88135	9.26e-06	333	hypothetical protein
GGTG_01031	238.267	122.744	1.95212	5.8e-05	448	hypothetical protein
GGTG_01087	16.1193	5.08434	3.08547	0.0402056	485	hypothetical protein
GGTG_01100	282.047	196.607	1.42576	0.0165614	296	hypothetical protein
GGTG_01137	186.48	99.4865	1.87788	0.00141312	540	hypothetical protein
GGTG_01140	1029.52	425.934	2.41769	0.00441189	525	mitochondrial distribution and morphology protein 10
GGTG_01219	141.564	89.7491	1.57261	0.0287332	447	hypothetical protein
GGTG_01412	1976.5	973.603	2.02961	0.00710488	849	hypothetical protein
GGTG_01438	421.982	210.338	2.00669	0.0163797	644	acetylcholinesterase
GGTG_01456	428.801	239.23	1.79362	0.00283452	371	hypothetical protein
GGTG_01464	372.769	280.269	1.32707	0.0370253	794	hypothetical protein
GGTG_01479	22.0091	7.43251	3.00987	0.0321233	112	hypothetical protein
GGTG_01517	690.928	346.527	1.99581	0.0010813	1304	sensor protein gacS
GGTG_01678	473.331	243.593	1.94035	0.00071089	302	hypothetical protein
GGTG_01721	50.335	27.7538	1.81382	0.0105291	230	hypothetical protein
GGTG_01888	267.684	189.006	1.41462	0.0139901	364	citrate lyase subunit beta
GGTG_01953	99.2555	35.4688	2.7932	0.00975383	242	hypothetical protein
GGTG_01993	319.357	216.973	1.47164	0.0306499	1094	anaphase-promoting complex subunit 2
GGTG_02013	1713.35	864.87	1.98061	0.0090461	729	hypothetical protein
GGTG_02082	59.3291	27.3833	2.15575	0.0142087	352	hypothetical protein
GGTG_02127	296.284	130.266	2.27983	0.00502465	238	hypothetical protein
GGTG_02129	155.401	66.6107	2.33374	0.00182255	2726	hypothetical protein
GGTG_02214	178.073	97.8473	1.81911	0.00025723	214	hypothetical protein
GGTG_02232	17.4282	4.91716	3.56968	0.00808898	336	hypothetical protein
GGTG_02269	301.622	204.429	1.46995	0.0287763	285	hypothetical protein
GGTG_02284	496.51	71.4721	6.93936	2.98e-05	158	hypothetical protein
GGTG_02290	850.319	358.441	2.37472	0.00649199	368	hypothetical protein
GGTG_02310	23.3365	4.85966	4.8083	0.0389316	593	X-Pro dipeptidyl-peptidase
GGTG_02342	24.1145	9.12867	2.64101	0.0146761	286	hypothetical protein
GGTG_02380	159.931	25.5556	6.27225	5.75e-05	124	hypothetical protein
GGTG_02381	48.4693	12.7735	3.75749	0.00801363	179	hypothetical protein
GGTG_02382	9.26526	0.310601	26.0644	0.0116034	69	hypothetical protein
GGTG_02395	48.2886	23.1837	2.12227	0.0405337	861	hypothetical protein
GGTG_02479	886.477	534.702	1.65833	2.97e-05	970	hypothetical protein
GGTG_02530	29.9163	11.8663	2.48797	0.0111746	174	hypothetical protein
GGTG_02596	40.2192	14.2426	2.82999	0.00123562	899	hypothetical protein
GGTG_02612	963.858	577.197	1.66989	0.0456902	564	hypothetical protein
GGTG_02697	574.038	386.359	1.48497	0.0391518	697	hypothetical protein
GGTG_02909	471.444	355.7	1.32506	0.0479689	633	exocyst complex protein EXO70
GGTG_02921	1887.68	1144.35	1.64809	0.0135158	1063	hypothetical protein
GGTG_03007	483.071	312.945	1.54155	0.0316065	450	hypothetical protein
GGTG_03096	26.6757	11.6467	2.31528	0.0117304	247	hypothetical protein
GGTG_03389	477.652	346.859	1.37763	0.0429858	375	hypothetical protein
GGTG_03538	111.505	70.3653	1.58985	0.0219644	555	hypothetical protein
GGTG_03541	36.1708	16.4462	2.20149	0.0166597	504	hypothetical protein
GGTG_03547	74.9302	26.9302	2.77281	0.0264557	750	hypothetical protein
GGTG_03664	44.6922	16.4782	2.71489	0.00408837	164	hypothetical protein
GGTG_03670	427.022	258.888	1.65055	0.0014449	1376	small nuclear ribonucleoprotein
GGTG_03708	249.882	159.595	1.56943	0.0115154	481	DNA-(apurinic or apyrimidinic site) lyase 1
GGTG_03767	602.818	427.805	1.40906	0.0298843	816	tRNA wybutosine-synthesizing protein 1
GGTG_03777	365.453	245.928	1.48194	0.0277845	588	hypothetical protein
GGTG_03843	627.7	410.177	1.53276	0.00649199	149	hypothetical protein
GGTG_03962	134.852	68.831	1.93498	0.00048158	329	hypothetical protein
GGTG_04015	404.988	253.251	1.60259	0.04332	817	hypothetical protein
GGTG_04016	34.7418	17.3243	2.0068	0.0490941	710	calcium/proton exchanger
GGTG_04124	31.7351	13.0497	2.37811	0.0409042	464	hypothetical protein
GGTG_04255	226.171	161.307	1.39962	0.0304925	391	hypothetical protein
GGTG_04307	517.442	328.322	1.57335	0.00149955	466	hypothetical protein
GGTG_04351	894.281	673.212	1.32699	0.0133973	1208	SPX domain-containing protein
GGTG_04356	45.4266	15.0349	2.98191	0.0212213	220	hypothetical protein
GGTG_04622	426.136	284.925	1.49547	0.00201926	349	hypothetical protein
GGTG_04639	33.1004	17.0967	1.94698	0.022581	840	hypothetical protein
GGTG_04652	118.51	74.506	1.58338	0.0358375	86	hypothetical protein
GGTG_04699	779.479	373.841	2.08439	0.000454314	837	anaphase-promoting complex protein
GGTG_04714	191.897	127.402	1.50098	0.0178806	59	hypothetical protein
GGTG_04745	14.9872	5.3413	2.75165	0.0363813	82	hypothetical protein
GGTG_04788	100.675	27.1801	3.67427	0.0232147	374	hypothetical protein
GGTG_04893	46.6949	22.8906	2.02458	0.015226	292	hypothetical protein
GGTG_04971	365.904	69.772	5.26594	0.000105206	647	hypothetical protein
GGTG_05005	77.5475	21.8251	3.5784	0.00236387	475	hypothetical protein
GGTG_05012	448.808	297.901	1.5093	0.0123011	763	transcription factor SPT8
GGTG_05016	1239.71	835.883	1.48281	0.0144015	349	serine-threonine kinase receptor-associated protein
GGTG_05038	255.76	166.99	1.53244	0.0189256	327	chromosome segregation in meiosis protein 3
GGTG_05074	109.123	62.9342	1.73289	0.00149589	716	hypothetical protein
GGTG_05111	96.0704	52.5115	1.83904	0.0382532	309	hypothetical protein
GGTG_05170	56.8688	24.8076	2.26999	0.011665	347	hypothetical protein
GGTG_05258	1724.93	1165.28	1.47838	0.00956738	712	hypothetical protein
GGTG_05362	1229.87	785.929	1.56289	0.0455397	145	hypothetical protein
GGTG_05378	456.96	224.704	2.03186	0.0230072	486	hypothetical protein
GGTG_05401	169.822	100.835	1.6859	0.019582	375	hypothetical protein
GGTG_05490	245.593	89.8833	2.72977	0.0256894	517	choline transporter
GGTG_05594	819.214	544.245	1.50638	0.00923464	803	hypothetical protein
GGTG_05595	7668.76	5914.17	1.29686	0.0265709	281	hypothetical protein
GGTG_05673	54.1381	27.7861	1.95822	0.00559607	95	hypothetical protein
GGTG_05674	247.628	114.471	2.17006	6.52e-06	428	beta-1,6-galactanase
GGTG_05751	1290.41	536.276	2.4057	0.0273506	1616	hypothetical protein
GGTG_05782	23.4512	4.7189	4.85011	0.00281129	140	hypothetical protein
GGTG_05861	20.2702	6.41359	3.04273	0.0309525	167	hypothetical protein
GGTG_05935	43.192	15.4901	2.80415	0.000572314	186	hypothetical protein
GGTG_05943	211.752	90.2303	2.33884	1.83e-05	319	hypothetical protein
GGTG_06003	156.968	59.9899	2.61681	0.0283244	729	hypothetical protein
GGTG_06011	12241.3	2134.03	5.73682	0.00070113	192	SnodProt1
GGTG_06109	707.565	552.293	1.27907	0.0233232	1752	kinesin-II 85 kDa subunit
GGTG_06113	45.5523	24.0779	1.87301	0.0284687	169	hypothetical protein
GGTG_06350	2856.84	1550.06	1.84286	0.00723436	376	NAD dependent epimerase/dehydratase
GGTG_06381	32.1119	15.4044	2.11257	0.0182736	138	hypothetical protein
GGTG_06438	368.587	134.538	2.74299	3.78e-05	239	hypothetical protein
GGTG_06443	7346.32	3691.87	1.98989	0.0321543	512	sphingolipid C9-methyltransferase
GGTG_06473	413.759	267.133	1.54159	0.00166004	635	hypothetical protein
GGTG_06495	515.405	353.442	1.46068	0.00850344	289	hypothetical protein
GGTG_06544	146.985	30.1067	4.91032	0.00295508	437	hypothetical protein
GGTG_06867	549.39	245.852	2.23491	0.0141	591	quinidine resistance
GGTG_06869	396.851	238.803	1.66167	0.0473404	674	DNA polymerase subunit alpha B
GGTG_06930	130.129	31.4048	4.15611	0.0214475	340	hypothetical protein
GGTG_06934	744.105	143.674	5.16829	0.000259476	380	hypothetical protein
GGTG_06935	18.4982	3.13921	6.06403	0.00666916	565	hypothetical protein
GGTG_06976	23.3139	6.58783	3.73346	0.00111501	327	hypothetical protein
GGTG_06983	21.0916	5.59706	3.82124	0.00368574	178	hypothetical protein
GGTG_07086	310.714	175.827	1.76935	0.00529333	866	hypothetical protein
GGTG_07197	75.8842	44.4493	1.68979	0.0346566	572	hypothetical protein
GGTG_07201	872.754	633.873	1.37532	0.0224261	720	DNA replication licensing factor mcm5
GGTG_07208	351.761	275.759	1.27413	0.0406322	397	pre-mRNA-splicing factor CWC2
GGTG_07260	193.229	56.8922	3.40192	0.00130783	607	plasma alpha-L-fucosidase
GGTG_07265	161.798	101.167	1.60508	0.0451034	221	hypothetical protein
GGTG_07320	792.641	374.651	2.11546	0.0471858	834	hypothetical protein
GGTG_07350	85.7226	41.7943	2.02747	0.0301886	497	hypothetical protein
GGTG_07357	1840.41	1448.69	1.26974	0.00483928	446	AP-1 complex subunit mu-1
GGTG_07478	347.157	204.414	1.69096	0.00055133	538	hypothetical protein
GGTG_07525	72.7831	24.6798	2.96099	0.0233568	359	hypothetical protein
GGTG_07560	43.6286	22.382	1.94499	0.009423	4016	hypothetical protein
GGTG_07609	37.7362	13.0308	2.92564	0.0326321	242	hypothetical protein
GGTG_07651	732.909	453.697	1.61719	0.00813398	734	hypothetical protein
GGTG_07672	24.0991	8.53415	2.76133	0.011965	134	hypothetical protein
GGTG_07690	8800.18	1832.59	4.8029	0.000187519	262	hypothetical protein
GGTG_07718	79.8769	24.4454	3.25298	0.0306209	143	hypothetical protein
GGTG_07733	243.784	73.5524	3.32482	9.49e-06	113	hypothetical protein
GGTG_07773	18.8411	7.17795	2.58741	0.0349904	330	hypothetical protein
GGTG_07801	351.256	176.644	1.99321	2.08e-06	127	hypothetical protein
GGTG_07809	66.4156	17.0336	3.79472	3e-05	74	hypothetical protein
GGTG_07819	421.318	110.039	3.82229	0.0243702	1068	hypothetical protein
GGTG_07829	542.383	418.138	1.29418	0.00600101	606	hypothetical protein
GGTG_07892	152.982	65.4949	2.31717	0.000268907	434	hypothetical protein
GGTG_07936	29.2239	13.8784	2.13981	0.0151742	337	hypothetical protein
GGTG_07959	1169.44	852.972	1.3717	0.0381731	980	hypothetical protein
GGTG_07968	188.226	117.975	1.58645	0.018825	537	hypothetical protein
GGTG_07987	76.6604	33.8532	2.25322	0.0146944	346	solute carrier family 25 member 33
GGTG_08125	1032.83	456.738	2.26104	0.0309196	314	hypothetical protein
GGTG_08133	102.959	40.2399	2.52082	7.39e-05	407	agmatinase
GGTG_08247	1112.47	873.722	1.27164	0.0441947	814	YjeF_N domain-containing protein
GGTG_08280	888.047	661.238	1.34106	0.0421975	364	uracil-DNA glycosylase
GGTG_08283	4377.87	2959.23	1.47961	0.00717944	506	serine/threonine-protein phosphatase dullard
GGTG_08300	100.454	67.9394	1.48567	0.039301	324	hypothetical protein
GGTG_08306	1151.79	824.893	1.39371	0.0121682	1188	hypothetical protein
GGTG_08409	114.09	64.0705	1.79576	0.00174127	398	hypothetical protein
GGTG_08412	650.158	375.988	1.72979	0.0280345	1261	hypothetical protein
GGTG_08426	242.941	119.111	2.04476	0.0495969	652	hypothetical protein
GGTG_08444	349.12	137.206	2.55213	0.000167074	467	hypothetical protein
GGTG_08463	1191.25	743.5	1.6025	0.0394696	397	hypothetical protein
GGTG_08466	240.54	152.622	1.57581	0.000537918	887	origin recognition complex subunit 4
GGTG_08490	35.6552	17.584	2.07618	0.0474562	78	hypothetical protein
GGTG_08496	62.6238	34.6499	1.81557	0.00460658	465	GRF zinc finger domain-containing protein
GGTG_08512	39.5826	17.6039	2.21081	0.0314327	144	hypothetical protein
GGTG_08558	228.386	147.985	1.55291	0.0479856	460	hypothetical protein
GGTG_08757	61.7345	32.078	1.93233	0.00559333	172	hypothetical protein
GGTG_08801	42.6328	20.7472	2.06885	0.0249672	1414	hypothetical protein
GGTG_08909	38.4827	19.9197	1.89401	0.0421199	267	hypothetical protein
GGTG_08911	371.609	210.364	1.76784	0.00046049	309	hypothetical protein
GGTG_08922	455.621	280.234	1.62544	0.0491444	277	hypothetical protein
GGTG_08943	110.268	48.3856	2.28075	0.0366146	356	hypothetical protein
GGTG_09290	19.9829	5.11635	3.89724	0.00536611	198	hypothetical protein
GGTG_09342	2920.78	1860.77	1.56959	0.0470292	1198	pyruvate carboxylase
GGTG_09421	429.908	258.21	1.66276	0.0234818	181	hypothetical protein
GGTG_09572	5996.31	4373.15	1.37123	0.0373458	452	adenosine kinase
GGTG_09651	556.402	359.59	1.54385	0.00573891	231	phosphoribosylglycinamide formyltransferase
GGTG_09746	25.0763	12.8034	1.95337	0.0379889	76	hypothetical protein
GGTG_09750	144.077	83.0937	1.73731	0.00269721	348	hypothetical protein
GGTG_09786	306.522	191.213	1.60126	0.00568659	785	hypothetical protein
GGTG_09840	886.173	310.768	2.84612	0.00132584	693	hypothetical protein
GGTG_09844	493.738	358.876	1.37597	0.027707	295	hypothetical protein
GGTG_09855	1633.1	1126.04	1.44967	0.0256795	517	hypothetical protein
GGTG_09875	76.2183	22.2104	3.41666	0.0061869	1272	hypothetical protein
GGTG_09961	2460.12	654.124	3.76251	0.0129722	305	hypothetical protein
GGTG_09967	188.597	66.6891	2.80717	0.000920795	197	hypothetical protein
GGTG_09970	19.8062	6.69897	2.98155	0.0367231	923	hypothetical protein
GGTG_09987	993.122	530.563	1.87135	0.0285367	857	hypothetical protein
GGTG_10211	42.5674	23.1754	1.83269	0.0360181	210	hypothetical protein
GGTG_10236	259.808	167.053	1.54832	0.0236802	559	thermostable alkaline protease
GGTG_10415	9228.98	3536.69	2.60962	0.0278318	140	hypothetical protein
GGTG_10452	528.37	321.366	1.641	0.0349488	250	hypothetical protein
GGTG_10482	270.137	176.332	1.53117	0.0337985	465	hypothetical protein
GGTG_10485	33.044	11.2703	2.83558	0.0267122	248	hypothetical protein
GGTG_10500	2800.65	1601.34	1.74819	0.0171087	475	hypothetical protein
GGTG_10511	827.201	633.274	1.3083	0.0342269	338	ubiquitin carboxyl-terminal hydrolase 2
GGTG_10556	84.3094	47.0242	1.77336	0.010729	306	hypothetical protein
GGTG_10755	1990.28	923.134	2.15545	0.0156261	251	oxidoreductase
GGTG_10947	566.293	166.498	3.4002	0.000539081	308	hypothetical protein
GGTG_11054	364.937	266.225	1.37054	0.0373888	529	hypothetical protein
GGTG_11060	167.491	114.053	1.46371	0.0063179	336	hypothetical protein
GGTG_11102	255.154	173.222	1.47501	0.00437549	254	hypothetical protein
GGTG_11155	945.917	747.71	1.26485	0.02986	2016	leucine-rich repeat-containing protein 23
GGTG_11169	53.6241	23.7139	2.27894	0.000550205	131	hypothetical protein
GGTG_11190	347.195	244.601	1.41747	0.0106634	540	hypothetical protein
GGTG_11205	47.651	18.4497	2.55684	0.00945898	393	hypothetical protein
GGTG_11360	1621.31	1077.29	1.50364	0.0152008	199	hypothetical protein
GGTG_11383	578.657	150.146	3.85046	0.0357018	90	hypothetical protein
GGTG_11440	988.663	705.035	1.40178	0.0380038	763	ectonucleotide pyrophosphatase/phosphodiesterase 1
GGTG_11478	32.6043	15.1217	2.12959	0.0247821	773	hypothetical protein
GGTG_11636	569.317	390.56	1.45747	0.0272189	615	hypothetical protein
GGTG_11654	156.379	105.554	1.48476	0.0168259	1379	hypothetical protein
GGTG_11705	307.365	92.0456	3.34079	1.1e-05	385	hypothetical protein
GGTG_11891	571.048	338.589	1.6878	0.041362	1290	hypothetical protein
GGTG_11911	113.255	75.0115	1.51413	0.0121653	251	hypothetical protein
GGTG_11920	2593.66	1341.04	1.93331	0.0293931	708	hypothetical protein
GGTG_11923	28.9658	8.59192	3.37832	0.012265	142	hypothetical protein
GGTG_12006	387.085	227.99	1.69731	0.0284705	473	hypothetical protein
GGTG_12041	21.5347	8.05078	2.57399	0.0439762	394	hypothetical protein
GGTG_12117	568.904	353.295	1.61095	0.0133654	603	hypothetical protein
GGTG_12124	5707.41	1919.88	2.9732	0.00458898	152	hypothetical protein
GGTG_12157	21.1473	8.61715	2.38288	0.0179689	1149	CAMK protein kinase
GGTG_12186	213.555	103.149	2.08063	0.00116071	610	hypothetical protein
GGTG_12284	251.968	79.1719	3.17028	3.55e-05	452	hypothetical protein
GGTG_12450	33.7201	11.7522	2.81191	0.015896	273	hypothetical protein
GGTG_12557	166.616	56.1505	2.96331	3.24e-07	499	hypothetical protein
GGTG_12605	361.39	255.351	1.41593	0.0077528	360	replication factor C subunit 4
GGTG_12614	113.73	78.5696	1.43725	0.0338802	100	hypothetical protein
GGTG_12687	70.6327	40.0804	1.76012	0.0246307	273	hypothetical protein
GGTG_12822	1866.79	816.558	2.2878	0.0145381	641	hypothetical protein
GGTG_12866	428.639	324.104	1.31782	0.0427007	611	RanGTP-binding protein
GGTG_12874	143.966	85.9071	1.67366	0.00905197	860	coiled-coil domain-containing protein MTMR15
GGTG_12880	207.022	123.182	1.69194	0.00693875	893	DNA cross-link repair protein SNM1
GGTG_12945	467.459	323.115	1.44536	0.0270537	331	hypothetical protein
GGTG_12973	12.7802	3.27851	3.93791	0.00899046	388	hypothetical protein
GGTG_13117	97.3663	52.4224	1.86109	0.0430527	506	amino acid transporter
GGTG_13171	121.353	18.2949	6.69822	0.00119558	478	hypothetical protein
GGTG_13615	35.6448	9.15536	3.85685	0.00380206	304	hypothetical protein
GGTG_13628	328.933	157.1	2.09832	0.00336366	858	neutral alpha-glucosidase ab
GGTG_13641	222.298	102.078	2.17132	0.0469238	567	hypothetical protein
GGTG_13713	371	237.324	1.5561	0.0315833	784	hypothetical protein
GGTG_13719	342.276	182.37	1.8794	0.0123011	475	hypothetical protein
GGTG_13751	603.808	457.642	1.31809	0.0230048	265	hypothetical protein
GGTG_13866	1429.88	1052.82	1.35868	0.0461622	1731	hypothetical protein
GGTG_13878	1066.17	622.839	1.71328	0.00854955	336	hypothetical protein
GGTG_13907	1371.36	1030.49	1.33078	0.0497912	1091	hypothetical protein
GGTG_13968	158.969	104.963	1.5225	0.0137355	361	thymidylate synthase
GGTG_14025	209.508	143.383	1.4563	0.0422652	487	hypothetical protein
GGTG_14167	27.1283	8.45382	3.29504	0.0189725	837	hypothetical protein
GGTG_14198	124.09	43.5277	2.86321	0.0152201	785	periplasmic beta-glucosidase
GGTG_14261	90.3066	43.2658	2.07464	0.000868539	445	hypothetical protein
GGTG_14284	1081.73	411.982	2.623	0.0122621	327	hypothetical protein
GGTG_14407	137.934	50.2309	2.74917	0.0176609	303	hypothetical protein

## Sheet: PG6A>PG38A
S9 Table. Description of the overexpressed G. tritici genes in PG6A explaining better growth of PG6 at acidic pH.
B. Description of the G. tritici genes overexpressed in PG6A compared to PG38A.
G. tritici Gene	G. tritici gene expression level	G. tritici gene expression level	Fold change	P-value	Length	Description
	in PG6A	in PG38A
GGTG_00027	133.896	77.3171	1.73362	0.00147038	673	hypothetical protein
GGTG_00099	447.98	196.721	2.27699	0.00801406	432	hypothetical protein
GGTG_00124	805.733	497.467	1.61914	0.00322296	942	hypothetical protein
GGTG_00129	54.908	27.4417	1.9851	0.0279769	194	hypothetical protein
GGTG_00130	326.669	168.03	1.93694	0.000488618	365	3-methyl-2-oxobutanoate hydroxymethyltransferase
GGTG_00164	367.477	142.416	2.58023	0.00476907	795	hypothetical protein
GGTG_00187	489.625	169.455	2.88912	0.0297833	1188	hypothetical protein
GGTG_00257	715.658	389.629	1.83592	0.0222802	597	amidohydrolase
GGTG_00280	513.312	375.744	1.36431	0.0300782	493	hypothetical protein
GGTG_00303	36.6632	15.8618	2.30179	0.00868664	699	glutaminase GtaA
GGTG_00392	1825.38	868.796	2.10011	0.00359415	383	mitogen-activated protein kinase MAF1
GGTG_00456	605.429	401.933	1.50476	0.0477895	412	hypothetical protein
GGTG_00466	201.537	30.6802	6.55271	0.00160212	485	hypothetical protein
GGTG_00501	672.876	339.756	1.98009	0.0272515	863	hypothetical protein
GGTG_00511	44.2508	8.27757	5.19316	0.000521555	193	hypothetical protein
GGTG_00569	6120.8	2957.92	2.06912	0.0219524	949	hypothetical protein
GGTG_00593	45.4199	18.3803	2.47462	0.0129005	108	hypothetical protein
GGTG_00649	648.54	499.149	1.29824	0.0497383	441	hypothetical protein
GGTG_00664	295.116	172.448	1.7059	0.000349147	258	hypothetical protein
GGTG_00708	125.225	32.2479	3.8815	0.00102251	822	hypothetical protein
GGTG_00758	14.7484	2.77909	5.18572	0.00402399	175	hypothetical protein
GGTG_00807	39.4494	12.2441	3.22084	6.79e-05	391	hypothetical protein
GGTG_00812	2601.78	1927.22	1.34935	0.00478255	127	cyclin-dependent kinase regulatory subunit
GGTG_00828	763.036	452.304	1.6877	0.0142037	193	hypothetical protein
GGTG_00833	364.906	235.379	1.54884	0.000441313	463	hypothetical protein
GGTG_00909	2208.69	1255.91	1.75844	0.0224813	75	hypothetical protein
GGTG_00998	1450.51	956.026	1.51649	0.0134705	482	urea transporter, variant
GGTG_01065	1215.93	869.701	1.39769	0.00200369	827	vacuolar protein sorting-associated protein
GGTG_01072	113.743	50.0473	2.27274	0.00108766	393	alpha-tubulin suppressor protein Aats1
GGTG_01081	664.916	481.622	1.37927	0.00595344	185	50S ribosomal protein L13
GGTG_01127	82.5665	19.8275	4.1242	8.16e-07	504	hypothetical protein
GGTG_01145	11.987	4.40002	2.77179	0.0471025	124	hypothetical protein
GGTG_01210	659.793	451.196	1.46044	0.0152032	179	hypothetical protein
GGTG_01242	6070.15	4737.25	1.28138	0.0365545	325	cytochrome c1
GGTG_01329	395.135	191.881	2.05898	0.00510763	1345	hypothetical protein
GGTG_01410	1024.09	707.016	1.44711	0.0132984	302	hypothetical protein
GGTG_01420	135.903	74.1266	1.83155	0.037409	463	hypothetical protein
GGTG_01448	976.274	715.614	1.36473	0.00790847	170	hypothetical protein
GGTG_01494	14308.3	9138.94	1.56559	0.0404928	106	60S ribosomal protein L44
GGTG_01509	1040.18	699.085	1.48759	0.0120448	203	nuclear transcription factor Y subunit B-3
GGTG_01599	1025.22	750.848	1.3652	0.0341075	270	hypothetical protein
GGTG_01655	514.579	249.534	2.06165	0.00183981	586	grisea protein
GGTG_01708	6987.83	4883.12	1.43096	0.0471025	149	ribosomal protein L28e
GGTG_01723	3443.75	2479.09	1.3894	0.0492155	120	RING-box protein 1
GGTG_01767	658.243	95.1675	6.91352	0.00112532	546	amino-acid permease inda1
GGTG_01776	145.648	84.5818	1.7145	0.018859	287	dephospho-CoA kinase
GGTG_01797	29.6072	14.647	2.0072	0.0298014	174	hypothetical protein
GGTG_01813	430.214	257.252	1.67302	0.00873319	727	hypothetical protein
GGTG_01828	3957.56	2582.36	1.53271	0.0296336	830	hypothetical protein
GGTG_01840	23.7294	2.95283	8.24514	0.00637255	192	hypothetical protein
GGTG_01844	218.817	143.828	1.52125	0.0248715	462	hypothetical protein
GGTG_01846	1129.92	525.873	2.14949	0.0394774	713	endopolyphosphatase
GGTG_02053	29.579	12.6778	2.28721	0.0112686	233	hypothetical protein
GGTG_02075	26.3004	10.5945	2.51919	0.0380641	735	hypothetical protein
GGTG_02123	21.3556	1.82284	11.431	0.00410989	199	hypothetical protein
GGTG_02133	79.2433	35.1682	2.26671	0.0165063	625	hypothetical protein
GGTG_02226	22.9516	2.48904	9.21962	0.000469635	375	hypothetical protein
GGTG_02229	1073.21	471.096	2.27863	0.00147435	1368	leptomycin B resistance protein pmd1
GGTG_02287	279.228	161.632	1.72366	0.0213638	604	AAA family ATPase
GGTG_02432	68.062	17.1036	3.97241	0.0352373	273	hypothetical protein
GGTG_02489	93.2429	45.6481	2.04314	0.00464287	366	alpha-N-arabinofuranosidase 2
GGTG_02521	701.459	377.903	1.85601	0.0265651	679	hypothetical protein
GGTG_02564	102.354	33.7471	3.02554	0.0138605	184	hypothetical protein
GGTG_02571	84.7694	26.1091	3.23871	3.42e-05	464	hypothetical protein
GGTG_02572	75.4879	30.6548	2.44978	6.07e-05	562	hypothetical protein
GGTG_02574	219.567	51.7198	4.24374	0.0228982	589	alpha-glucosidase
GGTG_02627	48.2604	24.6898	1.95363	0.0454317	299	hypothetical protein
GGTG_02743	26.8596	12.8221	2.09309	0.0193706	132	hypothetical protein
GGTG_02758	10241.3	7416.9	1.38079	0.00798944	382	hypothetical protein
GGTG_02768	1682.35	1239.81	1.35661	0.0260799	310	hypothetical protein
GGTG_02795	29.9534	10.9137	2.73933	0.0354053	368	hypothetical protein
GGTG_02844	2884.64	1453.4	1.98461	0.00477299	334	hypothetical protein
GGTG_03093	52.9269	27.7036	1.91082	0.0481592	432	hypothetical protein
GGTG_03146	14.7459	3.27054	4.35101	0.00334566	603	hypothetical protein
GGTG_03171	43.3332	21.6816	2.01201	0.0253427	290	hypothetical protein
GGTG_03212	17.5928	2.89388	5.74881	0.00215618	271	hypothetical protein
GGTG_03241	308.372	166.551	1.84964	0.0114138	790	hypothetical protein
GGTG_03365	17.1538	6.10757	2.85559	0.0331143	164	hypothetical protein
GGTG_03420	733.037	287.852	2.54613	0.00924917	100	hypothetical protein
GGTG_03464	12.3372	2.1995	5.61762	0.0274341	204	hypothetical protein
GGTG_03482	52.9664	31.8423	1.67084	0.0288634	74	hypothetical protein
GGTG_03519	56.6685	27.2094	2.1077	0.0234844	461	hypothetical protein
GGTG_03549	187.125	116.45	1.59928	0.0487005	455	hypothetical protein
GGTG_03550	294.72	87.7371	3.35789	0.0454533	569	hypothetical protein
GGTG_03572	347.807	109.645	3.17358	0.00249348	76	hypothetical protein
GGTG_03577	247.175	159.952	1.54407	0.0429086	550	hypothetical protein
GGTG_03694	703.396	481.468	1.45928	0.0367875	579	hypothetical protein
GGTG_03810	534.715	396.602	1.34567	0.0326677	569	hypothetical protein
GGTG_03844	1238.54	643.295	1.92638	0.0058968	171	ubiquitin-conjugating enzyme
GGTG_03878	159.484	63.6771	2.48846	4.09e-05	301	hypothetical protein
GGTG_03950	18.9291	5.17975	3.60391	0.00808039	133	hypothetical protein
GGTG_03979	77.6327	42.9868	1.80476	0.04723	1300	WD repeat-containing protein
GGTG_04123	43.5189	19.654	2.17881	0.0393002	276	hypothetical protein
GGTG_04218	173.76	98.7018	1.76426	0.00612954	443	hypothetical protein
GGTG_04251	7891.09	5395.84	1.46241	0.0358323	99	60S ribosomal protein L37
GGTG_04290	215.924	62.3206	3.46289	0.0173251	134	hypothetical protein
GGTG_04294	1175.44	236.465	4.9703	0.019923	730	hypothetical protein
GGTG_04313	634.38	393.486	1.61085	0.00484655	272	hypothetical protein
GGTG_04324	304.402	122.685	2.47972	0.0391237	337	hypothetical protein
GGTG_04382	45.5015	20.928	2.1418	0.025077	568	hypothetical protein
GGTG_04480	15.9749	5.73192	2.81227	0.0145056	136	hypothetical protein
GGTG_04485	315.979	201.196	1.56985	0.0146709	322	hypothetical protein
GGTG_04575	17.2007	7.26547	2.343	0.0306537	156	hypothetical protein
GGTG_04676	263.517	160.968	1.63293	0.0392012	88	hypothetical protein
GGTG_04708	14.6652	5.47005	2.62272	0.0451158	478	hypothetical protein
GGTG_04749	90.1427	43.0099	2.08945	0.0352667	147	hypothetical protein
GGTG_04750	341.597	186.145	1.83467	0.0453121	466	IMP-specific 5'-nucleotidase 1
GGTG_04872	19.6279	7.95985	2.43802	0.0205924	367	hypothetical protein
GGTG_04992	1122.27	316.13	3.54951	0.0414699	117	hypothetical protein
GGTG_05039	1683.28	1091.05	1.54255	0.00223219	187	hypothetical protein
GGTG_05062	18.0899	0.868621	19.3182	0.000125174	264	hypothetical protein
GGTG_05069	2160.07	331.386	6.51917	3.7e-07	943	hypothetical protein
GGTG_05089	307.635	194.771	1.58031	0.0446764	633	hypothetical protein
GGTG_05093	65.972	18.1172	3.62145	0.0373191	620	hypothetical protein
GGTG_05205	605.166	351.482	1.72183	0.0010578	630	F-box domain-containing protein
GGTG_05237	575.114	418.576	1.36939	0.00619664	347	hypothetical protein
GGTG_05351	1368.58	970.136	1.41042	0.0195132	356	hypothetical protein
GGTG_05393	59.9473	27.2675	2.18332	0.00163938	297	hypothetical protein
GGTG_05423	786.663	470.425	1.67021	0.00345384	279	hypothetical protein
GGTG_05482	2076.95	1428.74	1.45318	0.0161253	715	metallopeptidase MepB
GGTG_05572	43.2089	4.66139	9.52227	0.000128458	507	hypothetical protein
GGTG_05693	63.7606	35.0259	1.83089	0.0333562	474	mitochondrial carrier protein
GGTG_05781	50.4366	15.8621	3.20261	5.09e-05	172	Ser/Thr protein phosphatase
GGTG_05843	325.11	203.75	1.59067	0.0263214	536	feruloyl esterase B
GGTG_05917	353.907	128.862	2.74398	0.00740121	555	quinate permease
GGTG_05956	181.447	92.6771	1.95855	0.019832	740	hypothetical protein
GGTG_05985	1683.09	745.857	2.25611	0.0388799	200	GTP-binding protein rho2
GGTG_06005	1403.16	1065.94	1.31609	0.0351392	1057	hypothetical protein
GGTG_06043	247.707	80.4096	3.07461	0.00284712	346	hypothetical protein
GGTG_06110	12458	1071.94	11.6219	0.00312048	151	hypothetical protein
GGTG_06122	4054.18	2553.85	1.58741	0.0329978	70	hypothetical protein
GGTG_06133	38.3319	10.6226	3.56193	0.00306895	555	hypothetical protein
GGTG_06142	17.2749	5.84722	2.93054	0.0355651	608	hypothetical protein
GGTG_06159	623.815	424.713	1.46712	0.000329528	312	40S ribosomal protein S9
GGTG_06185	480.843	347.087	1.3854	0.011389	521	hypothetical protein
GGTG_06282	272.992	154.28	1.76036	0.000757091	444	hypothetical protein
GGTG_06293	317.283	196.962	1.60892	0.0321414	325	autophagy protein 5
GGTG_06298	770.548	308.434	2.49935	9.99e-05	1466	hypothetical protein
GGTG_06337	1548.65	1163.52	1.32989	0.00212748	675	vacuolar protein sorting-associated protein 33A
GGTG_06341	233.45	140.384	1.65803	0.0375818	398	alpha-1,6-mannosyltransferase subunit
GGTG_06376	68.0522	16.7878	4.00289	0.000744389	592	hypothetical protein
GGTG_06380	58.4819	23.0122	2.51105	0.00450726	279	hypothetical protein
GGTG_06388	20.1435	7.09199	2.80573	0.0312331	182	hypothetical protein
GGTG_06396	80.1552	41.9127	1.91907	0.0180544	516	hypothetical protein
GGTG_06401	25.4362	2.7499	9.53583	0.015671	222	hypothetical protein
GGTG_06430	52.1821	26.5149	1.9593	0.0132474	74	hypothetical protein
GGTG_06469	156.436	65.2136	2.40355	0.00222345	464	hypothetical protein
GGTG_06501	799.214	544.765	1.46653	0.0255676	529	hypothetical protein
GGTG_06642	747.748	464.512	1.61017	0.021145	466	hypothetical protein
GGTG_06686	217.76	127.963	1.69795	0.0363236	163	hypothetical protein
GGTG_06762	544.93	400.417	1.35891	0.0257878	1110	hypothetical protein
GGTG_06763	43.6972	16.3832	2.6224	0.000538688	411	hypothetical protein
GGTG_06778	1184.72	760.427	1.55691	0.00180697	210	coiled-coil domain-containing protein 25
GGTG_06902	1868.65	1196.65	1.56182	0.00638766	358	hypothetical protein
GGTG_06945	22.762	4.51532	4.95656	0.00193824	72	hypothetical protein
GGTG_06960	4038.66	3074.72	1.31375	0.0358879	448	CK1/CK1/CK1-G protein kinase
GGTG_07026	387.398	266.046	1.45597	0.0398532	211	hypothetical protein
GGTG_07089	13.6703	4.80461	2.7771	0.0256141	142	hypothetical protein
GGTG_07143	14.1238	3.64695	3.79579	0.00802033	398	hypothetical protein
GGTG_07147	89.8273	45.964	1.94323	0.0405745	374	hypothetical protein
GGTG_07152	48.822	21.7967	2.24286	0.0172367	102	hypothetical protein
GGTG_07170	46.2365	25.0675	1.85396	0.00936072	1127	hypothetical protein
GGTG_07264	39.1735	10.9988	3.55613	0.0296036	627	hypothetical protein
GGTG_07290	28.4727	10.0433	2.82654	0.0292727	154	hypothetical protein
GGTG_07360	1052.09	484.035	2.17488	2.26e-05	545	hypothetical protein
GGTG_07361	993.781	363.173	2.73388	6.26e-06	527	hypothetical protein
GGTG_07376	23.6198	1.33164	18.4387	0.000118566	214	hypothetical protein
GGTG_07471	32.1152	15.0503	2.10556	0.0188	66	hypothetical protein
GGTG_07491	57.2633	32.8818	1.75055	0.0478232	166	hypothetical protein
GGTG_07502	176.216	97.4301	1.80383	0.0343516	600	hypothetical protein
GGTG_07541	695.672	199.17	3.49287	0.00235824	267	hypothetical protein
GGTG_07554	495.345	202.649	2.43877	0.000265532	611	hypothetical protein
GGTG_07746	14.5991	5.81853	2.55797	0.0274341	75	hypothetical protein
GGTG_07754	1348.27	928.352	1.45223	0.0430977	1173	CLAP1
GGTG_07790	86.9174	37.5406	2.30594	0.00211119	257	hypothetical protein, variant
GGTG_07793	228.418	144.872	1.57238	0.000423735	191	hypothetical protein
GGTG_07805	2135.19	1492.54	1.43098	0.020239	323	high mobility group protein
GGTG_07823	386.52	238.544	1.62039	0.0409224	803	vacuolar protein sorting 53
GGTG_07867	916.236	646.127	1.4165	0.0235593	411	hypothetical protein
GGTG_07889	176.415	94.9098	1.85915	0.0107857	368	methyltransferase domain-containing protein
GGTG_07901	527.275	382.502	1.37758	0.0271804	379	checkpoint protein hus1
GGTG_07967	1600.6	920.145	1.73879	0.0131637	533	hypothetical protein
GGTG_07970	28.5171	12.5623	2.2236	0.013639	409	hypothetical protein
GGTG_08016	380.459	101.135	3.75766	0.000296113	452	hypothetical protein
GGTG_08022	726.673	95.2516	7.63615	1.3e-06	256	hypothetical protein
GGTG_08029	1483.16	543.705	2.7273	0.00864127	498	carboxypeptidase A
GGTG_08088	1296.33	844.215	1.53526	0.0455473	137	mitochondrial 54S ribosomal protein L51
GGTG_08206	1735.43	1094.66	1.58563	0.019761	779	anthranilate synthase component 2
GGTG_08223	319.446	192.812	1.65274	0.0016857	473	cmgc/cdk/pitslre protein kinase
GGTG_08272	69.682	43.8795	1.58468	0.0314785	583	hypothetical protein
GGTG_08292	835.411	625.256	1.33429	0.00768808	454	CSN12
GGTG_08399	76.5506	45.8787	1.68155	0.0139199	303	hypothetical protein
GGTG_08419	13.9334	3.84962	3.50439	0.0393283	67	hypothetical protein
GGTG_08456	1347.84	910.575	1.47969	0.00834777	141	glycine rich protein
GGTG_08464	506.976	322.336	1.57182	0.0206645	350	hypothetical protein
GGTG_08543	693.43	539.267	1.28249	0.022178	800	hypothetical protein
GGTG_08548	585.534	372.861	1.57099	0.0245102	273	hypothetical protein
GGTG_08552	22.4312	9.31942	2.3472	0.0300487	77	hypothetical protein
GGTG_08564	46.1842	3.937	11.6393	0.0115664	241	hypothetical protein
GGTG_08585	1114.12	708.637	1.57105	0.00367792	388	alpha/beta hydrolase fold protein
GGTG_08595	438.891	131.997	3.32368	0.0126252	758	hypothetical protein
GGTG_08610	147.226	65.1863	2.25056	0.00118791	474	hypothetical protein
GGTG_08640	40.8551	16.0068	2.51611	0.000806994	321	hypothetical protein
GGTG_08700	11.5948	1.53457	7.47935	0.0306537	243	hypothetical protein
GGTG_08743	11175.8	1440.06	7.76066	0.0172101	561	zinc/iron transporter
GGTG_08816	696.397	432.838	1.60457	4.17e-05	272	oxidoreductase
GGTG_08912	2597.31	1954.27	1.32859	0.0254607	254	hypothetical protein
GGTG_08923	714.551	396.881	1.79895	0.00487746	214	hypothetical protein
GGTG_08964	91.8551	44.3156	2.06657	0.0476847	128	hypothetical protein
GGTG_08965	246.701	134.568	1.83092	0.0137539	609	hypothetical protein
GGTG_08996	46.8854	16.3548	2.85798	0.000462097	322	hypothetical protein
GGTG_09022	199.569	84.9742	2.34639	0.00539344	283	hypothetical protein
GGTG_09066	394.076	104.579	3.76897	0.000516465	584	hypothetical protein
GGTG_09079	24.9924	7.17785	3.4607	0.00179289	223	hypothetical protein
GGTG_09100	208.21	90.3755	2.30935	0.00165809	525	hypothetical protein
GGTG_09130	905.975	261.833	3.45763	8.69e-05	275	methyltransferase-UbiE family protein
GGTG_09163	25.8954	11.6655	2.20107	0.0280936	627	hypothetical protein
GGTG_09180	252.435	141.027	1.78307	0.00536699	884	hypothetical protein
GGTG_09204	39.8505	7.554	5.26714	0.000274765	387	hypothetical protein
GGTG_09297	576.617	213.976	2.69309	0.00228127	766	3-phytase
GGTG_09498	673.417	454.118	1.48281	0.0329731	815	hypothetical protein
GGTG_09573	747.044	590.383	1.26328	0.0354053	949	hypothetical protein
GGTG_09611	60.7954	11.202	5.39393	0.000385623	571	hypothetical protein
GGTG_09612	29.0989	3.44504	8.43719	0.000952633	657	hypothetical protein
GGTG_09636	168.934	97.6638	1.7324	0.0163557	131	hypothetical protein
GGTG_09706	1590.76	474.378	3.3534	0.00935516	295	hypothetical protein
GGTG_09708	158.278	90.1053	1.75176	0.0212099	314	hypothetical protein
GGTG_09861	466.195	251.891	1.84839	0.0132704	643	bZIP transcription factor HapX
GGTG_09872	72.0448	15.8621	4.55547	1.01e-05	148	hypothetical protein
GGTG_09882	66.477	31.7226	2.07809	0.0111531	1062	hypothetical protein
GGTG_09891	77.7764	16.7868	4.60594	0.000810194	391	hypothetical protein
GGTG_09894	575.277	271.802	2.11772	6.35e-05	969	hypothetical protein
GGTG_09895	2461.85	1494.23	1.64709	0.0154938	73	hypothetical protein
GGTG_09949	2662.17	1300.81	2.04669	0.00082014	2027	hypothetical protein
GGTG_10083	414.471	224.756	1.84279	0.0307773	352	hypothetical protein
GGTG_10104	316.534	190.572	1.66303	0.0318504	679	ATP-dependent RNA helicase ROK1
GGTG_10160	1617.35	638.576	2.53228	1.41e-06	661	chromatin structure-remodeling complex protein RSC7
GGTG_10223	88.4238	50.2485	1.76607	0.0214817	403	hypothetical protein
GGTG_10264	78.0839	36.8742	2.09618	0.00127395	299	hypothetical protein
GGTG_10295	888.513	380.644	2.33548	0.00129895	617	hypothetical protein
GGTG_10532	104.832	7.64112	13.7397	0.0013832	442	hypothetical protein
GGTG_10546	52.6791	17.3682	3.01949	0.0450353	1441	hypothetical protein
GGTG_10559	736.695	501.621	1.46801	0.00665607	494	hypothetical protein
GGTG_10624	61.2231	17.1066	3.57711	0.0106291	643	hypothetical protein
GGTG_10660	274.408	154.948	1.76893	0.015316	698	hypothetical protein
GGTG_10667	747.874	471.381	1.5854	4.8e-05	134	hypothetical protein
GGTG_10707	1775.37	589.359	3.01161	0.00466433	591	hypothetical protein
GGTG_10827	51.594	9.78345	5.19775	0.00114928	109	hypothetical protein
GGTG_10840	5198.97	3198.26	1.62557	0.000389096	260	hypothetical protein, variant
GGTG_10845	421.976	327.258	1.28473	0.048114	239	hypothetical protein
GGTG_10973	667.543	274.868	2.42871	0.000903369	845	hypothetical protein
GGTG_11002	173.163	70.0745	2.47172	0.0234871	388	hypothetical protein
GGTG_11011	368.884	98.3572	3.75105	0.00320247	589	hypothetical protein
GGTG_11024	280.171	56.7581	4.93408	0.00930792	359	hypothetical protein
GGTG_11045	1244.16	516.515	2.40795	0.00253821	212	FAD-linked sulfhydryl oxidase ALR
GGTG_11123	98.1242	50.0163	1.96038	0.0259926	605	alcohol dehydrogenase
GGTG_11347	335.412	168.522	1.9849	0.00778785	2651	hypothetical protein
GGTG_11393	10537.5	4536.38	2.32278	0.000449531	313	hypothetical protein
GGTG_11410	2555.71	1917.35	1.33198	0.000167079	173	ATP synthase subunit D
GGTG_11425	612.852	343.836	1.78099	0.0148003	259	cytochrome c oxidase assembly protein COX11
GGTG_11457	24.8044	4.71647	5.10266	0.0114158	85	hypothetical protein
GGTG_11458	533.762	336.908	1.58397	0.0010655	372	exosome complex exonuclease RRP43
GGTG_11470	549.845	334.233	1.64572	0.00452567	378	hypothetical protein
GGTG_11474	1609.34	1147.63	1.40238	0.00961032	686	hypothetical protein
GGTG_11482	720.238	218.476	3.29658	4.57e-05	463	hypothetical protein
GGTG_11518	3380.72	2014.49	1.67836	0.00306107	167	peroxiredoxin type-2
GGTG_11605	496.786	236.994	2.0937	0.0396941	446	phosphopantothenate-cysteine ligase
GGTG_11650	291.509	164.002	1.7789	0.00276821	355	hypothetical protein
GGTG_11714	1246.13	647.804	1.92527	0.00661781	625	hypothetical protein
GGTG_11740	4970.8	3453.4	1.43893	0.0281534	776	hsp70-like protein
GGTG_11839	27.2429	5.93332	4.61639	0.00812402	327	hypothetical protein
GGTG_11875	19.9676	6.59953	3.0213	0.0152096	105	hypothetical protein
GGTG_11876	81.3938	36.21	2.24567	0.00198317	385	hypothetical protein
GGTG_11903	1050.65	725.38	1.44732	0.0485941	112	hypothetical protein
GGTG_11960	24.0483	10.565	2.21496	0.0283278	92	hypothetical protein
GGTG_11995	350.862	181.832	1.93065	0.0178778	316	hypothetical protein
GGTG_12176	250.323	159.435	1.56763	0.00359299	130	hypothetical protein
GGTG_12205	1055.98	787.696	1.33955	0.0224697	259	hypothetical protein
GGTG_12333	100.093	62.001	1.59388	0.0216901	534	hypothetical protein
GGTG_12334	69.3044	39.3959	1.75155	0.0120937	434	hypothetical protein
GGTG_12423	35.7207	15.5415	2.24893	0.045165	148	hypothetical protein
GGTG_12441	2007.22	1134.26	1.76903	0.00423073	830	hypothetical protein
GGTG_12495	336.605	178.763	1.87943	0.00474037	389	tyrosine-protein phosphatase YVH1
GGTG_12550	189.176	141.628	1.33382	0.0464041	721	hypothetical protein
GGTG_12571	473.363	136.133	3.4762	0.0326677	180	hypothetical protein
GGTG_12707	34.0398	10.3918	3.30577	0.0140311	219	hypothetical protein
GGTG_12734	646.812	255.388	2.53241	0.0181082	184	hypothetical protein
GGTG_12778	295.749	132.335	2.23785	0.00923629	803	glycoside hydrolase
GGTG_12788	155.389	38.8749	4.00382	5.4e-05	279	vacuolar basic amino acid transporter 2
GGTG_12829	11.4658	1.53356	7.31093	0.0153872	375	hypothetical protein
GGTG_12845	398.687	245.545	1.62184	0.000200766	274	glutaredoxin-C4
GGTG_12852	317.789	222.046	1.43047	0.0281603	722	hypothetical protein
GGTG_12879	948.4	741.172	1.2783	0.038226	103	U6 snRNA-associated Sm-like protein LSm2
GGTG_12886	77.5876	38.5809	1.99813	0.0305247	357	3-ketodihydrosphingosine reductase tsc10
GGTG_12981	28.7625	4.1976	6.88144	0.00449728	202	hypothetical protein
GGTG_12986	110.055	55.2289	1.99689	0.024629	328	hypothetical protein
GGTG_13049	200.711	63.0732	3.18546	0.00126421	1105	hypothetical protein
GGTG_13093	49.9953	14.6181	3.42007	8e-05	60	hypothetical protein
GGTG_13122	24.1774	10.6229	2.28246	0.0105098	174	hypothetical protein
GGTG_13137	41.942	12.0706	3.46664	0.0219071	188	hypothetical protein
GGTG_13153	493.392	65.2934	7.55115	0.0159988	195	hypothetical protein
GGTG_13614	373.521	180.59	2.0647	0.00247583	171	hypothetical protein
GGTG_13626	14.3756	4.77618	3.02244	0.0325778	131	hypothetical protein
GGTG_13659	32.1296	7.67082	4.19629	0.000366465	220	hypothetical protein
GGTG_13724	677.039	344.752	1.96239	0.00295365	397	formamidopyrimidine-DNA glycosylase
GGTG_13727	113.909	50.567	2.26187	0.0262996	394	hypothetical protein
GGTG_13770	24.5978	5.81879	4.31604	0.000623714	98	hypothetical protein
GGTG_13823	56.8938	20.8978	2.6953	0.0019497	442	coiled-coil domain-containing protein 130
GGTG_13876	63.4169	28.4244	2.237	0.0427094	103	hypothetical protein
GGTG_13888	27.4867	10.6797	2.48551	0.0360494	194	hypothetical protein
GGTG_13906	4120.15	449.99	9.15629	2.99e-05	339	endoglucanase-4
GGTG_13946	125.075	70.3955	1.77746	0.00773084	193	RNAse P Rpr2/Rpp21 subunit domain-containing protein
GGTG_14119	228.003	169.158	1.34618	0.0348569	190	N-acetyltransferase 5
GGTG_14153	93.7812	52.4173	1.7851	0.0481697	187	hypothetical protein
GGTG_14201	297.186	155.496	1.91143	0.0317608	156	hypothetical protein
GGTG_14231	253.928	149.355	1.70089	0.00544554	355	hypothetical protein
GGTG_14318	104.789	59.0797	1.76593	0.0471239	470	hypothetical protein
