# Supplementary material for: pH effect on strain-specific transcriptomes of the take-all fungus
Source: PLoS One. 2020 Jul 30;15(7):e0236429. doi: 10.1371/journal.pone.0236429 (PMC7392285; doi:10.1371/journal.pone.0236429)
Supplement: S10 Table — (XLSX) [file pone.0236429.s011.xlsx]

## Sheet: PG6A>PG6N
S10 Table. Description of the gene subsets responsible for the main driving GO-term enrichments explaining better growth of PG6 at acidic pH.
A. Description of the G. tritici genes overexpressed in PG6A compared to PG6N driving the main GO-term enrichments.
GO_cat	GO.ID	GO-Term	Number of genes	G. tritici Gene	Gene Description
BP	GO:0051382	kinetochore assembly	2	GGTG_01456	hypothetical protein
BP	GO:0051382	kinetochore assembly	2	GGTG_11060	hypothetical protein
BP	GO:0000723	telomere maintenance	2	GGTG_00228	hypothetical protein
BP	GO:0000723	telomere maintenance	2	GGTG_13713	hypothetical protein
CC	GO:0005680	anaphase-promoting complex	2	GGTG_04699	anaphase-promoting complex protein
CC	GO:0005680	anaphase-promoting complex	2	GGTG_08300	hypothetical protein
MF	GO:0003712	transcription coregulator activity	3	GGTG_02269	hypothetical protein
MF	GO:0003712	transcription coregulator activity	3	GGTG_03389	hypothetical protein
MF	GO:0003712	transcription coregulator activity	3	GGTG_13866	hypothetical protein

## Sheet: PG6A>PG38A
S10 Table. Description of the gene subsets responsible for the main driving GO-term enrichments explaining better growth of PG6 at acidic pH.
B. Description of the G. tritici genes overexpressed in PG6A compared to PG38A driving the main GO-term enrichments.
GO_cat	GO.ID	GO-Term	Number of genes	G. tritici Gene	Gene Description
MF	GO:0005507	copper ion binding	5	GGTG_01655	grisea protein
MF	GO:0005507	copper ion binding	5	GGTG_03146	hypothetical protein
MF	GO:0005507	copper ion binding	5	GGTG_07264	hypothetical protein
MF	GO:0005507	copper ion binding	5	GGTG_07754	CLAP1
MF	GO:0005507	copper ion binding	5	GGTG_11425	cytochrome c oxidase assembly protein COX11
